# Supplementary material for: Current methods for analyzing time-series patient-generated health data to assess treatment response: a scoping review
Source: J Am Med Inform Assoc. 2026 Mar 11;33(5):1065–76. doi: 10.1093/jamia/ocag027 (PMC13127660; doi:10.1093/jamia/ocag027)
Supplement: ocag027_Supplementary_Data [file ocag027_supplementary_data.zip]

Archive with 2 entries (2 files):
- Supplementary file 1.docx
- Supplementary file 2.csv
