# Supplementary material for: Current methods for analyzing time-series patient-generated health data to assess treatment response: a scoping review
Source: J Am Med Inform Assoc. 2026 Mar 11;33(5):1065–76. doi: 10.1093/jamia/ocag027 (PMC13127660; doi:10.1093/jamia/ocag027)
Supplement: ocag027_Supplementary_Data [file ocag027_supplementary_data.zip › Supplementary file 2.csv]

Covidence #	Study ID	Title	First author	Publication year	Publication Type	Country	Study design	Health condition	Intervention	Age group	Number of participants	Type of ePGHD	Reporter of ePGHD	Type of reporting	Method of reporting	Frequency of collection	Duration of reporting	ePGHD definition of treatment response based on	Analytical methods applied to ePGHD for assessment of treatment response outcomes	Objective of method	At least one method accounts for correlation between repeated measures	Method accounting for correlation between repeated measures	Objective(s) of methods accounting for correlation between repeated measures	Method used in model to account for correlation between repeated measures (State method if inherent in model, none if not performed and NA if no method using all observations was used)	Does study have missing data?	Level of missingness of ePGHD (NA if no missing data or study is protocol, and Not reported if not reported)	Was/will missing data (be) handled differently based on level of missingness	Threshold of data completeness for differential handling of missing data ('None' if no threshold set or 'Not reported/unclear' if this applies))	Handling of missing data for participants with high level of missingness (below threshold of completeness)	Handling of missing data above threshold or where no threshold is set	Impact of missing data determined using sensitivity analysis?	Method used in sensitivity analysis	Study ePGHD outcome on which analysis was performed	Study powered to achieve at least one ePGHD outcome*	ePGHD pre-processing before analysis	Type of engagement
6807	ZiqiXu 2024	Predicting Multi-dimensional Surgical Outcomes with Multi-modal Mobile Sensing: A Case Study with Patients Undergoing Lumbar Spine Surgery	ZIQI XU	2024	Conference paper	North America	Observational	Musculoskeletal	Procedure (e.g. surgery,)	21 to 85 years	122	Symptoms; Physical activity and movement; Other physiological (e.g. menstruation, stress, low water intake, inadequate food intake); Other patient experience and opinion data (health-related quality of life data)	Patient	Both Active and Passive	Mobile app; Wearables/Biosensors	Daily; A few times a day	187 days (26 weeks)	None provided	Machine learning multi-modal multi talk learning framework	Prediction	Yes	Machine learning multi-modal multi task learning framework	Prediction	Dynamic structural equation modelling	Yes	Average completion rate for EMAs was 85% and ranged from 47 to 100%. Average missing data for sleep was 38% (range 0 to 100% missingness), heart rate 29%(range 3 to 87% missingness),	No	none	Non-differential (if no threshold for differential handling of missing data)	Imputation with Kalman filter, Modified Single Spectrum Analysis and K-Nearest Neighbour	No	Not performed	Primary	No	Used all observations as reported	Not reported/unclear
6259	Kostikas 2022	Capturing patient-centered outcomes using innovative technologies in adults with severe eosinophilic asthma on benralizumab: The EMPOWAIR real-world study design	Konstantinos Kostikas	2022	Protocol	Europe	Observational	Respiratory/Pulmonary	Drugs	18 to 75 years	150	Other physiological (e.g. menstruation, stress, low water intake, inadequate food intake)	Patient	Active	Mobile app	Once a week	48 weeks	None provided	Mixed Effects Model	Improvement of condition	Yes	Mixed effects model	Improvement	Not described	NA (e.g. protocol)	NA	Not reported/unclear	Not reported	Not reported/unclear	Not reported/unclear	No	Not performed	Exploratory	No	Used all observations as reported	NA
6225	Piotrowicz 2022	Heart Failure Patients' Adherence to Hybrid Comprehensive Telerehabilitation and Its Impact on Prognosis Based on Data from TELEREH-HF Randomized Clinical Trial	Ewa Piotrowicz	2022	Journal article	Europe	Randomized Controlled Trial	Cardiovascular	Program (exercise, CBT)	62.2 SD 10.7years	396	Other physiological (e.g. menstruation, stress, low water intake, inadequate food intake)	Patient	Passive	Wearables/Biosensors	Every few days in a week	9 weeks	None provided	Mann-Whitney U test; Independent samples T-test; Chi-square test; Fishers exact test; General linear model; Kaplan-Meier	Improvement of condition	No	None used	None used	None	Yes	Not reported	No	None	Non-differential (if no threshold for differential handling of missing data)	Analysed only observed data	No	Not performed	Post-hoc analysis	No	Summarized observations from entire reporting period into one measure	Not reported
5893	Shende 2023	Predicting Symptom Improvement During Depression Treatment Using Sleep Sensory Data	CHINMAEY SHENDE	2023	Conference paper	North America	Observational	Mental Health & Addictions	Drugs	18 and above	28	Symptoms; Other behavioural and exposure data (e.g. GPS, drunk-driving)	Patient	Both Active and Passive	Web-based form (including e-diaries); Wearables/Biosensors	Daily; Once a week	12 weeks	None provided	Mixed Effects Model; Random Forest; Support Vector Machine; Gradient Boost	Association; Prediction	Yes	Mixed effects model	Association	Mixed effects model explicitly set user ID as random effect	Yes	Not reported/unclear	Yes	Excluded weeks in which participants had less than two days sleep data per week. Participants other data included	Exclusion	Analysed only observed data	No	Not performed	Primary	No	Summarized observations into one measure per interval, each interval having its own summary measure; Used all observations as reported	Not reported/unclear
5892	Gamoran 2023	Effectiveness of brief daily training using a mobile app in reducing obsessive compulsive disorder (OCD) symptoms: Examining real world data of ?OCD.app- Anxiety, mood & sleep?	Avi Gamoran	2023	Journal article	Not reported	Randomised Controlled Trial	Mental Health & Addictions	Program (exercise, CBT)	12-87 years (mean 27.6 years)	13,568	Treatment adherence (adherence to app activities)	Patient	Both Active and Passive	Mobile app	Daily	mean 26 plus 8.5 days is 34 days	None provided	Linear regression	Association	No	None used	None used	None	Not reported/unclear	None	No	None	Non-differential (if no threshold for differential handling of missing data)	Analysed only observed data	No	Not performed	Secondary	No	Summarized observations from entire reporting period into one measure	Not reported/Unclear
5741	Lazarus 2022	The Effects of Structured Self-Perineal Care Education on Episiotomy Pain Score and Wound Healing Outcome among Primigravida Mothers in Malaysia Urban Area	Lilly Mary Lazarus	2022	Journal article	Asia	Other experimental studies	Women's health	Program (exercise, CBT)	18 to 45 years	125	Symptoms; Other patient experience and opinion data (health-related quality of life data)	Patient	Active	Mobile app	Daily	7 days	None provided	Generalized Estimating Equation	Improvement of condition	Yes	Generalized Estimating Equation	Improvement	Not reported/unclear	Not reported/unclear	Not reported/unclear	No	None	Non-differential	Analysed only observed data	No	Not performed	Primary	Yes	Used all observations as reported	Not reported
5550	Hermanns 2023	Use of smartphone application versus written titration charts for basal insulin titration in adults with type 2 diabetes and suboptimal glycaemic control (My Dose Coach): multicentre, open-label, parallel, randomised controlled trial	Norbert Hermanns	2023	Journal article	Europe	Randomised Controlled Trial	Metabolism & Endocrinology	Drugs; Program (exercise, CBT)	IQR 53 to 67 years	236	Blood glucose	Patient	Active	Mobile app	Daily	12 weeks	Staying within physiological target range (above hypoglycemic threshold and below hyperglycemia threshold)	Poisson regression; Binomial regression	Worsening of condition e.g. of side effects	No	None used	None used	None	Yes	Not reported/ unclear	No	None	Non-differential (if no threshold for differential handling of missing data)	Analysed only observed data	No	Not performed	Secondary	No	Summarized observations from entire reporting period into one measure	Incomplete but sustained
5543	vanDoorn 2022	Usability, Feasibility, and Effect of a Biocueing Intervention in Addition to a Moderated Digital Social Therapy-Platform in Young People With Emerging Mental Health Problems: A Mixed-Method Approach	Marilon van Doorn	2022	Journal article	Europe	Other experimental studies	Mental Health & Addictions	Device	22.38 years SD 2.13	8	Other physiological (e.g. menstruation, stress, low water intake, inadequate food intake); Other patient experience and opinion data (health-related quality of life data)	Patient	Both Active and Passive	Mobile app; Wearables/Biosensors	A few times a day	20 days	None provided	Mixed Effects Model	Improvement of condition	Yes	Mixed effects model	Improvement	Not reported	Yes	78.8%, ranging from 59.4% to 100% data completeness	No	None	Non-differential (if no threshold for differential handling of missing data)	Imputation (method unspecified)	No	Not performed	Primary	No	Used all observations as reported	Incomplete but sustained
5520	Meldrum 2022	Toward a Digital Health Intervention for Vestibular Rehabilitation: Usability and Subjective Outcomes of a Novel Platform	Dara Meldrum	2022	Journal article	Europe	Other experimental studies	Neurology/CNS	Program (exercise, CBT)	38-76 years	14	Symptoms	Patient	Active	Mobile app	Daily	8-26 weeks	None provided	Mann-Whitney U test; paired T-test	Improvement of condition	No	Paired t test	None used	None	Yes	Not reported	Yes	Patients must have pre and post treatment scores	Exclusion	Analysed only observed data	No	Not performed	Primary	No	Only included observations at specific time points/periods, excluding other observations (either in summary or as reported)	Not reported/unclear
5471	Marsch 2022	The Feasibility and Utility of Harnessing Digital Health to Understand Clinical Trajectories in Medication Treatment for Opioid Use Disorder: D-TECT Study Design and Methodological Considerations	Lisa A. Marsch	2022	Protocol	North America	Other experimental studies	Mental Health & Addictions	Drugs	18 years and older	50 to 75	Treatment adherence; Environmental exposure (e.g. sunlight, climate, air pollution, smoke, alcohol, other medication intake, illicit drugs); Other behavioural and exposure data (e.g. GPS, drunk-driving); Other patient experience and opinion data (health-related quality of life data)	Patient	Both Active and Passive	Mobile app; Wearables/Biosensors	Continuous but reported as daily or few times a day; A few times a day	12 weeks	None provided	Mixed effects logistic regression; Random Forest; Support Vector Machine; Gradient Boost; K-means clustering	Prediction	Yes	Machine learning models integrated with random effects structure, logistic regression built to account for nested data structures	Prediction	The regression model (logistic regression) will be built to account for the nested data structures by incorporating both fixed effects and random effects, which would allow us to examine both inter and intra-individual difference . Machine learning models integrated with random effects structure Machine learning models can also be integrated with the random-effects structure as in the mixed-effec…	NA (e.g. protocol)	NA	No	None	Non-differential (if no threshold for differential handling of missing data)	Imputation (method unspecified)	No	Not performed	Secondary	No	Used all observations as reported in specific period	NA
5419	Naqvi 2022	TASC (Telehealth After Stroke Care): a study protocol for a randomized controlled feasibility trial of telehealth-enabled multidisciplinary stroke care in an underserved urban setting	Imama N Naqvi	2022	Protocol	North America	Other experimental studies	Cardiovascular	Program (exercise, CBT)	18 years and older	50	Blood pressure	Patient	Active	Mobile app	Daily	90 days	None provided	General linear model	Improvement of condition	No	None used	None used	None	NA (e.g. protocol)	NA	No	None	Non-differential (if no threshold for differential handling of missing data)	Analysed only observed data	No	Not performed	Secondary	No	Only included observations at specific time points/periods, excluding other observations (either in summary or as reported)	NA
5376	Lebleu 2023	Severe Postoperative Pain in Total Knee Arthroplasty Patients: Risk Factors, Insights and Implications for Pain Management via a Digital Health Approach	Julien Lebleu	2023	Journal article	Europe	Observational	Musculoskeletal	Procedure (e.g. surgery,)	61 IQR 56-70	740	Symptoms; Physical activity and movement; Environmental exposure (e.g. sunlight, climate, air pollution, smoke, alcohol, other medication intake, illicit drugs)	Patient	Both Active and Passive	Mobile app; Wearables/Biosensors	Daily	13 weeks (90 days)	Reduction in severity of symptoms of disease	Median; Percentage; Mann-Whitney U test; Chi-square test	Improvement of condition	No	None used	None used	None	Yes	<20 days missing	Yes	78% data completeness	Exclusion	Analysed only observed data	No	Not performed	Primary	No	Only included observations at specific time points/periods, excluding other observations (either in summary or as reported)	Not reported/unclear
5241	Nowell 2022	Patient-Reported Nausea and Fatigue Related to Methotrexate: A Prospective, Self-Controlled Study in the ArthritisPower Registry	W. Benjamin Nowell	2022	Journal article	Multicontinental	Observational	Rheumatology	Drugs	19 and older	136	Drug side effects; Environmental exposure (e.g. sunlight, climate, air pollution, smoke, alcohol, other medication intake, illicit drugs)	Patient	Active	Mobile app	Every few days in a week	3 weeks	None provided	Proportion; T-test; Mixed Effects Model; Chi-square test	Worsening of condition e.g. of side effects	Yes	Mixed effects model	Worsening of condition	Not reported/unclear	Yes	Not reported/unclear	Yes	Atleast two paired symptom scores submitted	Exclusion	Analysed only observed data	No	Not performed	Primary	No	Used all observations as reported	Not reported
5230	Cochran 2022	Participant Engagement and Symptom Improvement: Aripiprazole Tablets with Sensor for the Treatment of Schizophrenia	Jeffrey M Cochran,	2022	Journal article	North America	Other experimental studies	Mental Health & Addictions	Drugs	18-65 years	277	Treatment adherence	Patient	Passive	Mobile app; Electronic medication monitors (pill-box counter of pill-embedded with sensor); Wearables/Biosensors	Daily	12 weeks	None provided	Mann-Whitney U test; Wilcoxon-Signed Rank Test; K-means clustering; Rank biserial correlation	Improvement; Clustering	No	None used	None used	None	Yes	Not reported/unclear	No	None	Non-differential (if no threshold for differential handling of missing data)	Analysed only observed data	No	Not performed	Post-hoc analysis	No	Summarised observations from entire reproting period into single measure	Incomplete but sustained
5140	Krege 2022	Lasmiditan for Patients with Migraine and Contraindications to Triptans: A Post Hoc Analysis	John H Krege	2022	Journal article	Multicontinental	Randomised Controlled Trial	Neurology/CNS	Drugs	18 and above	5704	Symptoms	Patient	Active	Web-based form (including e-diaries)	A few times a day	1 day	None provided	Logistic regression; Cochran-Mantel- Haenszel test	Efficacy	No	None used	None used	None	Yes	Not reported	No	None	Non-differential (if no threshold for differential handling of missing data)	Analysed only observed data	No	Not performed	Post-hoc analysis	No	Used all observations from only one time point/period	Not reported
5094	Kuo 2022	Implementation and impact on length of stay of a post-discharge remote patient monitoring program for acutely hospitalized COVID-19 pneumonia patients	Sherwin Kuo	2022	Journal article	North America	Observational	Respiratory/Pulmonary	Drugs	18 and above	225	Symptoms	Patient	Active	Mobile app	A few times a day	30 days	None provided	Algorithm (method not described)	Worsening of condition e.g. of side effects	Not reported/unclear	Not reported/unclear	Not reported/unclear	Not reported/unclear	Yes	Not reported/unclear	No	None	Non-differential (if no threshold for differential handling of missing data)	Analysed only observed data	No	Not performed	Primary	No	Used specific time points	Incomplete but sustained
5053	Manresa-Rocamora 2022	Heart Rate Variability-Guided Training for Improving Mortality Predictors in Patients with Coronary Artery Disease	Agustín Manresa-Rocamora	2022	Journal article	Europe	Randomised Controlled Trial	Cardiovascular	Program (exercise, CBT)	18 years and older	21	Other physiological (e.g. menstruation, stress, low water intake, inadequate food intake)	Patient	Passive	Mobile app	A few times a day	6 weeks	None provided	Means; Median; Mann-Whitney U test; Independent and paried T-test; Fishers exact test	Improvement of condition	No	Paired t test	None used	None	Not reported/unclear	Not reported	No	None	Non-differential (if no threshold for differential handling of missing data)	Analysed only observed data	No	Not performed	Primary	No	Summarized observations into one measure per interval, each interval having its own summary measure	Not reported/unclear
4947	Bretschneider 2023	Effectiveness of a Digital Health Application for the Treatment of Diabetes Type II-A Pilot Study	Maxi Pia Bretschneider,	2023	Journal article	Europe	Observational	Metabolism & Endocrinology	Program (exercise, CBT)	>18 years	48	Diet; Physical activity and movement; Treatment adherence; Blood pressure ; Blood glucose; Weight	Patient	Both Active and Passive	Mobile app	Daily	12 weeks	None provided	Linear regression; Correlation (Pearson's or Spearman's); repeated measures ANOVA	Association	No	Repeated measures ANOVA	None used	None	Yes	Not reported	No	None	Non-differential (if no threshold for differential handling of missing data)	Analysed only observed data	No	Not performed	Primary	Yes	Summarized observations from entire reporting period into one measure	Not reported
4934	Tamez-Perez 2022	Effect of Digital-Tool-Supported Basal Insulin Titration Algorithm in Reaching Glycemic Control in Patients with Type 2 Diabetes in Mexico	Hector Eloy Tamez-Pérez	2022	Journal article	South America	Other experimental studies	Metabolism & Endocrinology	Drugs	18 to 75 years	158	Blood glucose	Patient	Active	Mobile app	Daily	16 weeks	Reduction in physiological measurements	Frequency/Count; Proportion	Improvement of condition	No	None used	None used	None	Not reported/unclear	Not reported	No	None	Non-differential (if no threshold for differential handling of missing data)	Not reported/unclear	No	Not performed	Primary	Yes	Summarized observations from entire reporting period into one measure	Not reported
4838	Klotz 2023	Daily socket comfort in transtibial amputee with a vacuum-assisted suspension system: study protocol of a randomized, multicenter, double-blind multiple N-of-1 trial	Remi Klotz	2023	Protocol	Europe	Other experimental studies	Surgery	Device	Over 18 years	20	Symptoms; Other patient experience and opinion data (health-related quality of life data); Physical activity and function	Patient	Both Active and Passive	Mobile app	Daily; Once weekly	50 days	None provided	Randomization test, Non overlap of pairs; Hierarchical Bayesian Models	Improvement of condition	Yes	Hierarchical Bayesian Modelling	Improvement	Randomization tests used to determine effectiness using ePGHD. Participants worked as their own controls and primary and secondary daily scores were analysed at individual basis. Hierarchical Bayesian methods used to estimate individual and group effects; no explicit mention of modeling correlation within repeated measures.	NA (e.g. protocol)	NA	No	None	Non-differential (if no threshold for differential handling of missing data)	Multiple imputation	No	Not performed	Primary; Secondary	Yes	Summarized observations into one measure per interval, each interval having its own summary measure	NA (study is protocol)
4810	Trojan 2024	Comparison of the Real-World Reporting of Symptoms and Well-Being for the HER2-Directed Trastuzumab Biosimilar Ogivri With Registry Data for Herceptin in the Treatment of Breast Cancer: Prospective Observational Study (OGIPRO) of Electronic Patient-Report	Andreas Trojan	2024	Journal article	Europe	Observational	Oncology	Drugs	18 years and older	91	Drug side effects; Other patient experience and opinion data (health-related quality of life data)	Patient	Active	Mobile app	Daily; Once a week	6 weeks	None provided	Linear regression; independent samples T-test	Worsening of condition e.g. of side effects	No	None used	None used	None	Yes	Not reported	Yes	Not reported	Exclusion	Analysed only observed data	No	Not performed	Primary; Secondary	Yes	Summarized observations from entire reporting period into one measure	Not reported
4707	Wolff 2023	App-Based Lifestyle Coaching (PINK!) Accompanying Breast Cancer Patients and Survivors to Reduce Psychological Distress and Fatigue and Improve Physical Activity: A Feasibility Pilot Study	Josefine Wolffa	2023	Journal article	Europe	Randomised Controlled Trial	Oncology	Program (exercise, CBT)	18 years and older	60	Treatment adherence	Patient	Passive	Mobile app	Daily	12 weeks	None provided	Linear regression	Association	No	None used	None used	None	Other: Not reported	Not reported/uncler	No	None	Non-differential (if no threshold for differential handling of missing data)	Analysed only observed data	No	Not performed	Not reported/unclear	No	Summarized observations from entire reporting period into one measure	Not reported
4638	Allahabadi 2023	A Smartphone App Shows Patients Return to Preoperative Gait Metrics 6 Weeks After Hip Arthroscopy, and Gait Metrics Have Low to Moderate Correlations With a Hip-Specific Patient-Reported Outcome Measure	Sachin Allahabadi	2023	Journal article	North America	Observational	Musculoskeletal	Procedure (e.g. surgery,)	31.9 +/-14.5 years	50	Physical activity and movement	Patient	Passive	Mobile app; Wearables/Biosensors	Continuous but reported as daily or few times a day	52 weeks	None provided	Percentage; Correlation (Pearson's or Spearman's); Wilcoxon-Signed Rank Test; paired sample T-test; repeated measures ANOVA	Improvement of condition; Association	No	Repeated measures ANOVA	None used	None	Not reported/unclear	Not reported	No	None	Non-differential (if no threshold for differential handling of missing data)	Analysed only observed data	No	Not performed	Primary	Yes	Only included observations at specific time points/periods, excluding other observations (either in summary or as reported); Summarized observations into one measure per interval, each interval having its own summary measure	Not reported/unclear
4624	Harrold 2023	A Real-World Effectiveness Study Using a Mobile Application to Evaluate Early Outcomes with Upadacitinib in Rheumatoid Arthritis	Leslie R. Harrold,	2023	Journal article	North America	Observational	Rheumatology	Drugs	59.9 SD 11.6	103	Symptoms	Patient	Active	Mobile app	Once a week	12 weeks	Reduction in severity of symptoms of disease (based on MCID)	Means; T-test; Mixed Effects Model; Kaplan-Meier	Improvement of condition	Yes	Mixed effects model	Improvement	Included a random intercept(variable unspecified)	Yes	Not reported	No	None	Non-differential (if no threshold for differential handling of missing data)	Analysed only observed data	No	Not performed	Primary	No	Only included observations at specific time points/periods, excluding other observations (either in summary or as reported)	Declining engagement
4569	Panda 2022	Smartphone-based Assessment of Preoperative Decision Conflict and Postoperative Physical Activity Among Patients Undergoing Cancer Surgery: A Prospective Cohort Study.	Nikhil Panda	2022	Journal article	North America	Observational	Oncology	Procedure (e.g. surgery,)	18 years and older	85	Physical activity and movement	Patient	Passive	Mobile app	Continuous but reported as daily or few times a day	90 days	None provided	Wilcoxon-Signed Rank Test; T-test; Mixed Effects Model	Improvement of condition	Yes	Mixed effects model	Improvement	Within group exchangeable correlation structure	Not reported/unclear	Not reported	No	None	Non-differential (if no threshold for differential handling of missing data)	Analysed only observed data	No	Not performed	Primary	No	Used all observations as reported	Not reported
4555	Tedford 2022	Digital solutions for sleep problems in children: A pilot study.	Stephanie E. Tedford	2022	Journal article	North America	Other experimental studies	Neurology/CNS	Program (exercise, CBT)	4 months to 17 years	11	Symptoms	Patient and/or Proxy	Active	Mobile app	Daily	6 to 10 weeks	None provided	Means	Improvement of condition	No	None used	None used	None	Not reported/unclear	Not reported	No	None	Non-differential (if no threshold for differential handling of missing data)	Analysed only observed data	No	Not performed	Primary	No	Only included observations at specific time points/periods, excluding other observations (either in summary or as reported)	Not reported
4521	Dupuy 2022	Smartphone-based virtual agents and insomnia management: A proof-of-concept study for new methods of autonomous screening and management of insomnia symptoms in the general population.	Lucile Dupuy	2022	Journal article	Europe	Other experimental studies	Neurology/CNS	Program (exercise, CBT)	18 years and older	108	Symptoms; Other patient experience and opinion data (health-related quality of life data)	Patient	Active	Mobile app	Daily	17 days	None provided	paried T-test; repeated measures ANOVA	Improvement of condition	No	Repeated measures ANOVA	None used	None	Yes	Not reported	Yes	100 percent completeness	Exclusion	Analysed only observed data	No	Not performed	Secondary	No	Only included observations at specific time points/periods, excluding other observations (either in summary or as reported)	Not reported/unclear
4500	Scullin 2022	Using smartphone technology to improve prospective memory functioning: A randomized controlled trial.	Michael K. Scullin	2022	Other: Journal article	North America	Randomised Controlled Trial	Neurology/CNS	Program (exercise, CBT)	67 to 81 years	52	Other behavioural and exposure data (e.g. GPS, drunk-driving)	Patient	Active	Mobile app	Every few days in a week; Once a week	4 weeks	None provided	Proportion; Linear regression; Correlation (Pearson's or Spearman's); T-test; repeated measures ANOVA	Improvement of condition	No	Repeated measures ANOVA	None used	None	Yes	Not reported/unclear	No	None	Non-differential (if no threshold for differential handling of missing data)	Analysed only observed data	No	Not performed	Primary; Secondary	Yes	Only included observations at specific time points/periods, excluding other observations (either in summary or as reported)	Incomplete but sustained
4475	Pach 2022	App-Based Relaxation Exercises for Patients With Chronic Neck Pain: Pragmatic Randomized Trial.	Daniel Pach	2022	Journal article	Europe	Randomised Controlled Trial	Pain	Program (exercise, CBT)	28 to 65 years	220	Symptoms	Patient	Active	Mobile app	Daily	6 months	None provided	Means; Logistic regression; ANCOVA	Efficacy	No	None used	None used	None used	Yes	Not reported	No	None	Non-differential (if no threshold for differential handling of missing data)	Analysed only observed data	No	Not performed	Primary; Secondary	Yes	Summarized observations from entire reporting period into one measure	Not reported/unclear
4445	Vijayvargiya 2022	Safety and Efficacy of Eluxadoline in Patients with Irritable Bowel Syndrome-Diarrhea With or Without Bile Acid Diarrhea: Open-Label Study.	Priya Vijayvargiya	2022	Journal article	North America	Other experimental studies	Gastroenterology	Drugs	18 to 65 years	24	Symptoms; Other patient experience and opinion data (health-related quality of life data)	Patient	Active	Web-based form (including e-diaries)	Daily	7 weeks	None provided	Means	Efficacy	No	None used	None used	None	Not reported/unclear	Not reported	No	None	Non-differential (if no threshold for differential handling of missing data)	Analysed only observed data	No	Not performed	Primary; Secondary; Post-hoc analysis	No	Summarized observations from entire reporting period into one measure	Not reported
4422	Ahmad 2022	Developing a Prediction Model for Identification of Distinct Perioperative Clinical Stages in Spine Surgery With Smartphone-Based Mobility Data.	Hasan S.	2022	Conference paper	North America	Observational	Musculoskeletal	Procedure (e.g. surgery,)	<40 to >70	14	Physical activity and movement	Patient	Passive	Mobile app	Daily	2 years	None provided	Wilcoxon-Signed Rank Test; Algorithm (method not described)	Improvement of condition	Not reported/unclear	Not reported/unclear	Not reported/unclear	Not reported/unclear	Yes	Not reported	Yes	100% data completeness (patients had to have all data to be included in analysis)	Exclusion	Analysed only observed data	No	Not performed	Primary	No	Only included observations at specific time points/periods, excluding other observations (either in summary or as reported); Used all observations as reported	Not reported/unclear
4412	Daly 2022	Analysis of a Remote Monitoring Program for Symptoms Among Adults With Cancer Receiving Antineoplastic Therapy.	Bobby Daly	2022	Journal article	North America	Observational	Oncology	Drugs	Adults(age unspecified)	217	Symptoms; Drug side effects	Patient	Active	Web-based form (including e-diaries)	Daily	>52 weeks	None provided	Algorithm (method not described); Frequency; proportion	Association; Worsening of condition e.g. of side effects	Not reported/unclear	Not reported/unclear	Not reported/unclear	Unclear	Yes	Unclear	No	None	Non-differential (if no threshold for differential handling of missing data)	Analysed only observed data	No	Not performed	Primary	No	Used specific time points	Declining engagement
4394	Kwan 2022	EMPOWERing Patients With Diabetes Using Profiling and Targeted Feedbacks Delivered Through Smartphone App and Wearable (EMPOWER): Protocol for a Randomized Controlled Trial on Effectiveness and Implementation.	Yu Heng Kwan	2022	Protocol	Asia	Randomised Controlled Trial	Metabolism & Endocrinology	Program (exercise, CBT)	40 years and older	1000	Diet; Physical activity and movement; Treatment adherence; Blood glucose; Weight; Other patient experience and opinion data (health-related quality of life data)	Patient	Both Active and Passive	Mobile app; Wearables/Biosensors	Daily	12 months	None provided	Mixed Effects Model	Improvement of condition	Yes	Mixed effects model	Improvement	Not reported, but mixed effecs model used	NA (e.g. protocol)	NA	No	None	Non-differential (if no threshold for differential handling of missing data)	Analysed only observed data	No	Not performed	Secondary	No	Used all observations as reported	NA
4379	McAllister 2022	Reduction in migraine-associated burden after eptinezumab treatment in patients with chronic migraine.	Peter McAllister	2022	Journal article	Multicontinental	Randomised Controlled Trial	Neurology/CNS	Drugs	Mean 40.5 years	1072	Symptoms; Environmental exposure (e.g. sunlight, climate, air pollution, smoke, alcohol, other medication intake, illicit drugs)	Patient	Active	Web-based form (including e-diaries)	Daily	24 weeks	None provided	Means; Percentage; ANCOVA	Improvement of condition	No	None used	None used	None used	Yes	18.67% at month 6	No	None	Non-differential (if no threshold for differential handling of missing data)	Analysed only observed data	No	Not performed	Post-hoc analysis	No	Summarized observations into one measure per interval, each interval having its own summary measure	Not reported/unclear
4370	Charleston 2022	Migraine history and response to lasmiditan across racial and ethnic groups.	Larry Charleston IV	2022	Journal article	Multicontinental	Randomised Controlled Trial	Neurology/CNS	Drugs	18 and above	8711	Symptoms	Patient	Active	Web-based form (including e-diaries)	A few times a day	1 day	None provided	Frequency/Count; Percentage; Proportion	Efficacy	No	None used	None used	None	Yes	Not reported	No	None	Non-differential (if no threshold for differential handling of missing data)	Analysed only observed data	No	Not performed	Post-hoc analysis	No	Only included observations at specific time points/periods, excluding other observations (either in summary or as reported)	Not reported/unclear
4346	Becker 2022	A real-world, observational study of erenumab for migraine prevention in Canadian patients.	Werner J. Becker	2022	Journal article	North America	Observational	Neurology/CNS	Drugs	41.4 SD 11.3	95	Symptoms; Environmental exposure (e.g. sunlight, climate, air pollution, smoke, alcohol, other medication intake, illicit drugs)	Patient	Active	Web-based form (including e-diaries)	Daily	28 weeks	Reduction in frequency of symptoms of disease	Means; Median; Frequency/Count	Effectiveness; Worsening of condition e.g. of side effects	No	None used	None used	None	Yes	Not reported	Yes	50%	Incorporated in equation e.g. (denominator or predictor)	Prorating	No	Not performed	Primary; Secondary	No	Summarised observations in time intervals	Not reported/unclear
4341	Kyvsgaard 2022	Azithromycin and high-dose vitamin D for treatment and prevention of asthma-like episodes in hospitalised preschool children: study protocol for a combined double-blind randomised controlled trial.	Julie Nyholm Kyvsgaard	2022	Protocol	Europe	Randomised Controlled Trial	Respiratory/Pulmonary	Drugs	1 to 5 years	570	Symptoms; Drug side effects; Treatment adherence	Proxy (e.g. parent, carer)	Active	Web-based form (including e-diaries)	Daily; Once a week	52 weeks	None provided	Cochran-Mantel- Haenszel test; Chi-square test; General linear model; Poisson regression; Cox regression	Improvement of condition	No	None used	None used	None	NA (e.g. protocol)	NA	Not reported/unclear	Not reported/ unclear	Not reported/unclear	Not reported/unclear	No	Not performed	Primary	Yes	Summarized observations from entire reporting period into one measure	NA
4318	deAngel 2022	Using digital health tools for the Remote Assessment of Treatment Prognosis in Depression (RAPID): a study protocol for a feasibility study.	Valeria de Angel	2022	Protocol	Europe	Observational	Mental Health & Addictions	Program (exercise, CBT)	Adults(unspecified age range)	65	Physical activity and movement; Other physiological (e.g. menstruation, stress, low water intake, inadequate food intake); Other behavioural and exposure data (e.g. GPS, drunk-driving)	Patient	Both Active and Passive	Mobile app; Wearables/Biosensors	Continuous but reported as daily or few times a day	7 months	None provided	Latent class analysis; Structural equation modelling; Regression (method not specified); Machine learning (method not specified)	Association; Clustering; Prediction	Yes	Dynamic Structural equation modelling in a machine learning prediction model	Prediction	Used dynamic structural equation modelling to evaluate lagged associations across study time points	NA (e.g. protocol)	NA	Yes	Not described	Incorporated in equation e.g. (denominator or predictor)	Imputation (method unspecified)	No	Not performed	Secondary	Yes	Not reported/unclear	NA
4303	Itoh 2022	Evaluation of the Effect of Patient Education and Strengthening Exercise Therapy Using a Mobile Messaging App on Work Productivity in Japanese Patients With Chronic Low Back Pain: Open-Label, Randomized, Parallel-Group Trial.	Naohiro Itoh	2022	Journal article	Asia	Other experimental studies	Musculoskeletal	Program (exercise, CBT)	20-64 years	99	Treatment adherence	Patient	Passive	Mobile app	Daily	12 weeks	None provided	Least squares mean	Association	No	None used	None used	None	Yes	Not reported/unclear	Yes	Must have data at week 12	Exclusion	Analysed only observed data	No	Not performed	Post-hoc analysis	No	Summarized observations from entire reporting period into one measure	Incomplete but sustained
4280	Hagman 2022	Effect of an interactive mobile health support system and daily weight measurements for pediatric obesity treatment, a 1-year pragmatical clinical trial.	Emilia Hagman	2022	Journal article	Europe	Other experimental studies	Metabolism & Endocrinology	Program (exercise, CBT)	4.0 to 17.9 years	428	Weight	Patient	Passive	Mobile app	Daily	52 weeks	Decrease in physiological measures	Independent sample T-test; Chi-square test; General linear model	Improvement of condition	No	None used	None used	None	Yes	Not reported	No	None	Non-differential (if no threshold for differential handling of missing data)	Analysed only observed data	Yes	Imputation using Predictive Mean Matching; Baseline Value carried forward; Imputation based on standard care outcomes	Primary	Not reported/unclear	Only included observations at specific time points/periods, excluding other observations (either in summary or as reported)	Declining engagement
4259	Ashina 2022	Safety and efficacy of eptinezumab for migraine prevention in patients with two-to-four previous preventive treatment failures (DELIVER): a multi-arm, randomised, double-blind, placebo-controlled, phase 3b trial.	Messoud Ashina	2022	Journal article	Multicontinental	Randomised Controlled Trial	Neurology/CNS	Drugs	18-75	890	Symptoms; Environmental exposure (e.g. sunlight, climate, air pollution, smoke, alcohol, other medication intake, illicit drugs)	Patient	Active	Web-based form (including e-diaries)	Daily	28 weeks	Reduction in frequency of symptoms of disease	Frequency/Count; Logistic regression; Mixed Effects Model	Efficacy	Yes	Mixed effects model	Efficacy	Model used the following: treatment-by-month interaction; baseline score-by-month interaction; and stratum-by- month interaction. An unstructured variance structure was used to model the within-patient error	Yes	Mean rate if missingness of 10%	Yes	50%	Not reported/unclear	Prorating; Weighting	No	Not performed	Primary	Yes	Summarised observations in time intervals	Inconsistent but sustained reporting
4245	Cataldo 2022	Analysis of Daily Sleep Diary Measures From Multilayer Extended-Release Methylphenidate (PRC-063) Studies in Children and Adults With ADHD.	Marc Cataldo	2022	Journal article	North America	Randomised Controlled Trial	Neurology/CNS	Drugs	6 years and above (mean 9 years)	387	Drug side effects	Patient and/or Proxy	Active	Web-based form (including e-diaries)	Daily	7 days	None provided	Two sample T-test; Chi-square test; General linear model	Association	No	None used	None used	None	Yes	Not reported/unclear	No	None	Non-differential (if no threshold for differential handling of missing data)	Analysed only observed data	No	Not performed	Post-hoc analysis	No	Summarized observations from entire reporting period into one measure	Incomplete but sustained
4225	Ensari 2022	Associations between physical exercise patterns and pain symptoms in individuals with endometriosis: a cross-sectional mHealth-based investigation.	Ipek Ensari	2022	Journal article	Multicontinental	Observational	Women's health	Program (exercise, CBT)	13 years or older (mean 31)	1009	Symptoms; Physical activity and movement	Patient	Active	Mobile app	Daily	22 to 841 days	None provided	Kruskal-Wallis H test; Mixed Effects Model	Association	Yes	Mixed effects model	Association	Participant set as random intercept	Yes	Not reported	Yes	3 weeks worth of tracking data and 11 pairs of exercise and pain data	Exclusion	Analysed only observed data	No	Not performed	Primary	Not reported/unclear	Used all observations as reported	Not reported
4217	Shimamoto 2022	Providing Brief Personalized Therapies for Insomnia Among Workers Using a Sleep Prompt App: Randomized Controlled Trial.	Tomonari Shimamoto	2022	Journal article	Asia	Randomised Controlled Trial	Neurology/CNS	Program (exercise, CBT)	20 years and above	116	Symptoms	Patient	Active	Web-based form (including e-diaries)	Once a week	4 weeks	None provided	Mixed Effects Model	Efficacy	Yes	Mixed effects model	Efficacy	None	Yes	Not reported	No	None	Non-differential (if no threshold for differential handling of missing data)	Analysed only observed data	No	Not performed	Primary	Yes	Used all observations as reported	Not reported/unclear
4206	Lim 2022	An open label, randomized phase 2 trial assessing the impact of food on the tolerability of abemaciclib in patients with advanced breast cancer.	Elgene Lim	2022	Journal article	Multicontinental	Other experimental studies	Oncology	Drugs	18 and above	71	Drug side effects; Environmental exposure (e.g. sunlight, climate, air pollution, smoke, alcohol, other medication intake, illicit drugs)	Patient	Active	Web-based form (including e-diaries)	Daily	12 weeks	None provided	Frequency/Count	Worsening of condition e.g. of side effects	No	None used	None used	None	Yes	Nor reported/unclear	No	None	Non-differential (if no threshold for differential handling of missing data)	Analysed only observed data	No	Not performed	Exploratory	No	Summarized observations from entire reporting period into one measure	Incomplete but sustained
4197	Morgenthaler 2022	Development and acceptability of a mobile health application integrated with the electronic heath record for treatment of chronic insomnia disorder.	Timothy I. Morgenthaler	2022	Journal article	North America	Observational	Neurology/CNS	Program (exercise, CBT)	18 years and older	133	Symptoms	Patient	Active	Web-based form (including e-diaries)	Daily	90 days	None provided	paired T-test; ANOVA	Improvement of condition	No	Paired t test	None used	None	Yes	Not reported	No	None	Other: None	Analysed only observed data	No	Not performed	Not reported/unclear	No	Only included observations at specific time points/periods, excluding other observations (either in summary or as reported)	Early and decreasing engagement
4166	Cowan 2022	Quantity changes in acute headache medication use among patients with chronic migraine treated with eptinezumab: subanalysis of the PROMISE-2 study.	Robert P. Cowan	2022	Journal article	Multicontinental	Randomised Controlled Trial	Neurology/CNS	Drugs	18 to 65 years	1072	Symptoms; Environmental exposure (e.g. sunlight, climate, air pollution, smoke, alcohol, other medication intake, illicit drugs)	Patient	Active	Web-based form (including e-diaries)	Daily	28 weeks	None provided	Frequency/Count; Proportion	Improvement of condition; Association	No	None used	None used	None	Not reported/unclear	Not reported	No	None	Non-differential (if no threshold for differential handling of missing data)	Analysed only observed data	No	Not performed	Post-hoc analysis	No	Summarised observations over entire period into single measure	Not reported/unclear
4149	Shavelle 2022	Ambulatory Pulmonary Artery Pressures After Transcatheter Edge-to-Edge Repair of the Mitral Valve in Patients With Heart Failure and Mitral Regurgitation.	David M. Shavelle	2022	Journal article	North America	Observational	Cardiovascular	Procedure (e.g. surgery,)	75+/- 8 years	50	Blood pressure	Patient	Passive	Implantable device	Continuous but reported as weekly or few times a week	50 weeks	None provided	Means; Frequency/Count;paired one sample T-test; AUC; Cox regression	Improvement of condition	No	Paired t test	None used	None	Yes	Not reported	No	None	Non-differential (if no threshold for differential handling of missing data)	Linear interpolation	No	Not performed	Primary	No	Only included observations at specific time points/periods, excluding other observations (either in summary or as reported)	Not reported
4146	Denk 2022	Daily-Living Freezing of Gait as Quantified Using Wearables in People With Parkinson Disease: Comparison With Self-Report and Provocation Tests.	Diana Denk	2022	Journal article	Multicontinental	Randomised Controlled Trial	Neurology/CNS	Drugs	57 to 80 years	28	Symptoms; Other physiological (e.g. menstruation, stress, low water intake, inadequate food intake)	Patient	Both Active and Passive	Mobile app; Wearables/Biosensors	Daily; Continuous but reported as weekly or few times a week	1 Week	Reduction in severity of symptoms of disease	Median; Correlation (Pearson's or Spearman's)	Improvement of condition; Association	No	None used	None used	None	Not reported/unclear	Not reported	No	None	Non-differential (if no threshold for differential handling of missing data)	Analysed only observed data	No	Not performed	Primary	No	Not reported/unclear	Not reported
4131	Cherny 2022	Feasibility of Large-Scale Implementation of an Electronic Patient-Reported Outcome Remote Monitoring System for Patients on Active Treatment at a Community Cancer Center.	Nathan I. Cherny	2022	Journal article	North America	Observational	Oncology	Drugs	Adults(age unspecified)	923	Symptoms	Patient	Active	Web-based form (including e-diaries)	Once a week	12 months	None provided	Frequency/Count; Proportion	Worsening of condition e.g. of side effects	No	None used	None used	None	Yes	Not reported/unclear	No	None	Non-differential (if no threshold for differential handling of missing data)	Analysed only observed data	No	Not performed	Secondary	No	Not reported/unclear	Early but declining engagement
4130	Mow 2022	Smartphone-based mobility metrics capture daily social motivation and behavior in schizophrenia.	Jessica L. Mow	2022	Journal article	North America	Other experimental studies	Mental Health & Addictions	Program (exercise, CBT)	18 to 65 years	31	Other behavioural and exposure data (e.g. GPS, drunk-driving)	Patient	Both Active and Passive	Mobile app	Continuous but reported as daily or few times a day; A few times a day	2 months	None provided	Mixed Effects Model	Improvement of condition	Yes	Mixed effects model	Improvement	Not described but inherent in model	Yes	Mean GPS data completeness 63.65 % amd mean EMA adherence was 60.61%	Yes	>20 of 60 days GPS data present	Exclusion	Analysed only observed data	No	Not performed	Primary	Yes	Used all observations as reported	Not reported
4127	Vad 2022	"Back Rx, a personalized mobile phone application for discogenic chronic low back pain: a prospective pilot study".	Vijay B. Vad	2022	Journal article	North America	Other experimental studies	Pain	Program (exercise, CBT)	18 to 65 years	75	Environmental exposure (e.g. sunlight, climate, air pollution, smoke, alcohol, other medication intake, illicit drugs)	Patient	Active	Mobile app	Daily	3 months	None provided	Means; Frequency/Count; T-test (unspecified)	Improvement of condition	No	None used	None used	None	Yes	Not reported	Yes	Not reported	Exclusion	Analysed only observed data	No	Not performed	Secondary	No	Only included observations at specific time points/periods, excluding other observations (either in summary or as reported)	Sustaimed for analysed population
4120	Ortner 2022	Investigating the efficacy and safety of calcipotriol/betamethasone dipropionate foam and laser microporation for psoriatic nail disease-A hybrid trial using a smartphone application, optical coherence tomography, and patient-reported outcome measures.	Vinzent Kevin Ortner	2022	Journal article	Europe	Other experimental studies	Dermatology	Drugs	18 years and older	11	Drug side effects	Patient	Active	Mobile app	Daily; Once a week	24 weeks	None provided	Frequency/Count; Percentage	Worsening of condition e.g. of side effects	No	None used	None used	None	Not reported/unclear	Not reported	No	None	Non-differential (if no threshold for differential handling of missing data)	Analysed only observed data	No	Not performed	Secondary	No	Summarized observations from entire reporting period into one measure	Not reported
4094	Kalenderian 2022	Study protocol: understanding pain after dental procedures, an observational study within the National Dental PBRN.	Elisabeth Kalenderian	2022	Protocol	North America	Observational	Pain	Procedure (e.g. surgery,)	Not reported	3147	Symptoms; Environmental exposure (e.g. sunlight, climate, air pollution, smoke, alcohol, other medication intake, illicit drugs)	Patient	Active	Web-based form (including e-diaries)	Every few days in a week	21 days	None provided	Wilcoxon-Signed Rank Test; T-test; Mixed Effects Model; Chi-square test	Improvement of condition	Yes	Mixed effects model	Improvement	Not reported but accounted for in mixed effects model	NA (e.g. protocol)	NA	No	None	Non-differential (if no threshold for differential handling of missing data)	Not reported/unclear	No	Not performed	Primary; Secondary	Yes	Used all observations as reported	NA (study is protocol)
4067	Capin 2022	Safety, feasibility and initial efficacy of an app-facilitated telerehabilitation (AFTER) programme for COVID-19 survivors: a pilot randomised study.	Jacob John Capin,	2022	Journal article	North America	Randomised Controlled Trial	Respiratory/Pulmonary	Program (exercise, CBT)	35 years and above	44	Physical activity and movement	Patient	Passive	Wearables/Biosensors	Daily	12 weeks	None provided	Mixed Effects Model	Preliminary efficacy	Yes	Mixed effects model	Preliminary efficacy	Not reported but inherent	Not reported/unclear	Not reported	No	None	Non-differential (if no threshold for differential handling of missing data)	Analysed only observed data	No	Not performed	Secondary	No	Used all observations as reported	Not reported/unclear
4042	Saleh 2023	Effect of a Home-Based Mobile Health App Intervention on Physical Activity Levels in Patients With Heart Failure: A Randomized Controlled Trial.	Zyad T. Saleh	2023	Journal article	Asia	Randomised Controlled Trial	Cardiovascular	Program (exercise, CBT)	60 +/- 10.47 years	132	Physical activity and movement	Patient	Passive	Mobile app	Daily	8 weeks	None provided	Means; Frequency/Count; T-test; repeated measures ANOVA; Chi-square test	Improvement of condition	No	Repeated measures ANOVA	None used	None	Not reported/unclear	Not reported	No	None	Non-differential (if no threshold for differential handling of missing data)	Analysed only observed data	No	Not performed	Primary	Yes	Summarised observations per period, each having its own summary measure	Not reported
4039	Spielmanns 2023	Using a smartphone application maintains physical activity following pulmonary rehabilitation in patients with COPD: a randomised controlled trial.	Marc Spielmanns	2023	Journal article	Europe	Randomised Controlled Trial	Respiratory/Pulmonary	Program (exercise, CBT)	64 SD 8 years	104	Physical activity and movement	Patient	Passive	Mobile app; Wearables/Biosensors	Daily	6 months	Increase in physical activity based on MCID	Mann-Whitney U test; Unpaired T-test; Rank biserial correlation	Efficacy	No	None used	None used	None	Yes	Unclear	No	None	Non-differential (if no threshold for differential handling of missing data)	Analysed only observed data	Yes	Sensitivity analysis analysed observed data for those adherent to app (above a threshold of adherence)	Primary	Yes	Summarised all observations from one time point/period	Unclear
4022	Starmer 2023	Head and Neck Virtual Coach: A Randomized Control Trial of Mobile Health as an Adjunct to Swallowing Therapy During Head and Neck Radiation.	Heather M. Starmer	2023	Journal article	North America	Randomised Controlled Trial	Oncology	Program (exercise, CBT)	Above 18	91	Treatment adherence; Other patient experience and opinion data (health-related quality of life data)	Patient	Active	Mobile app	A few times a day	7 weeks	None provided	Frequency/Count; Kruskal-Wallis H test; Independent samples T-test; Chi-square test; Fishers exact test	Efficacy	No	None used	None used	None	Yes	Not reported/unclear	No	None	Non-differential (if no threshold for differential handling of missing data)	Analysed only observed data	No	Not performed	Post-hoc analysis	No	Summarized observations from entire reporting period into one measure	Early engagement that declined over time
4019	Overwater 2023	The course of pain and dysphagia after radiofrequency ablation for Barrett's esophagus-related neoplasia.	Overwater, A.	2023	Journal article	Europe	Observational	Oncology	Procedure (e.g. surgery,)	Not reported	179	Drug side effects; Environmental exposure (e.g. sunlight, climate, air pollution, smoke, alcohol, other medication intake, illicit drugs)	Patient	Active	Web-based form (including e-diaries)	Daily	2 weeks	None provided	Mixed Effects Model	Association	Yes	Mixed effects model	Improvement; Association	Inherent in model	Yes	18 percent	No	None	Non-differential (if no threshold for differential handling of missing data)	Analysed only observed data	No	Not performed	Primary	No	Used all observations as reported	Incomplete but sustained
4017	Lopez 2023	Home nocturnal infrared video to record non-rapid eye movement sleep parasomnias.	Regis Lopez	2023	Journal article	Europe	Other experimental studies	Neurology/CNS	Drugs	22 to 55 years	8	Symptoms	Patient	Passive	Infra-red camera	Daily	10 days	None provided	Means; Frequency/Count	Improvement of condition	No	None used	None used	None	Yes	Not reported	No	None	Non-differential (if no threshold for differential handling of missing data)	Analysed only observed data	No	Not performed	Primary	No	Summarized observations from entire reporting period into one measure	Incomplete but sustained
4005	Watanabe 2023	Effect of smartphone-based cognitive behavioral therapy app on insomnia: a randomized, double-blind study.	Yosuke Watanabe	2023	Journal article	Asia	Randomised Controlled Trial	Neurology/CNS	Program (exercise, CBT)	20 years and older	175	Symptoms; Other patient experience and opinion data (health-related quality of life data)	Patient	Active	Web-based form (including e-diaries)	Daily; Once a week	8 weeks	None provided	Means; Proportion; Welchs independent T-test	Efficacy	No	None used	None used	None	Not reported/unclear	Not reported	No	None	Non-differential (if no threshold for differential handling of missing data)	Analysed only observed data	No	Not performed	Primary; Secondary	Yes	Only included observations at specific time points/periods, excluding other observations (either in summary or as reported)	Not reported
3989	Soley 2023	Risk for Poor Post-Operative Quality of Life Among Wearable Use Subgroups in an All of Us Research Cohort.	Nidhi Soley	2023	Journal article	North America	Other experimental studies	Surgery	Procedure (e.g. surgery,)	26 to 86 years	247	Physical activity and movement	Patient	Passive	Wearables/Biosensors	Continuous but reported as daily or few times a day	5 weeks	None provided	Logistic regression; Chi-square test	Prediction	No	None used	None used	None	Yes	Not reported	No	None	Non-differential (if no threshold for differential handling of missing data)	Analysed only observed data	No	Not performed	Primary	No	Summarized observations from entire reporting period into one measure	Sustained
3986	Takaesu 2023	Effect of discontinuation of lemborexant following long-term treatment of insomnia disorder: Secondary analysis of a randomized clinical trial.	Yoshikazu Takaesu	2023	Journal article	Multicontinental	Randomised Controlled Trial	Neurology/CNS	Drugs	18 years and older	226	Symptoms	Patient	Active	Web-based form (including e-diaries)	Daily	54 weeks	Change in severity of symptoms	Least squares mean; Proportions, ANCOVA, Logistic regression	Worsening of condition e.g. of side effects	No	None used	None used	None	Yes	Not reported	No	None	Non-differential (if no threshold for differential handling of missing data)	Analysed only observed data	No	Not performed	Post-hoc analysis	No	Summarised data into intervals, each interval having its own summary measure	Sustained
3956	Tepper 2023	Remote electrical neuromodulation for migraine prevention: A double-blind, randomized, placebo-controlled clinical trial.	Stewart J. Tepper	2023	Journal article	North America	Randomised Controlled Trial	Neurology/CNS	Procedure (e.g. surgery,)	18 to 75 years	248	Symptoms	Patient	Active	Mobile app	Daily	12 weeks	None provided	Means; Independent T-test; ANOVA; Chi-square test	Efficacy	No	None used	None used	None	Yes	Not reported	Yes	80% data completeness for final month of followup	Exclusion	Analysed only observed data	No	Not performed	Primary; Secondary; Exploratory	Yes	Only included observations at specific time points/periods, excluding other observations (either in summary or as reported)	Sustained
3945	Currey 2023	Digital Phenotyping Data to Predict Symptom Improvement and Mental Health App Personalization in College Students: Prospective Validation of a Predictive Model.	Danielle Currey	2023	Journal article	North America	Other experimental studies	Mental Health & Addictions	Program (exercise, CBT)	18 years and older	67	Symptoms; Other behavioural and exposure data (e.g. GPS, drunk-driving); Other patient experience and opinion data (health-related quality of life data)	Patient	Both Active and Passive	Mobile app	Once a week	4 weeks	None provided	Machine learning logistic regression model	Prediction	No	None used	None used	None	Not reported/unclear	Not reported	Yes	Not reported/unclear	Exclusion	Analysed only observed data	No	Not performed	Primary	No	Summarised observations into time intervals	Not reported
3904	Ashina 2023	Galcanezumab effects on incidence of headache after occurrence of triggers, premonitory symptoms, and aura in responders, non-responders, super-responders, and super non-responders.	Sait Ashina	2023	Journal article	North America	Observational	Neurology/CNS	Drugs	18-65 years	46	Symptoms; Environmental exposure (e.g. sunlight, climate, air pollution, smoke, alcohol, other medication intake, illicit drugs); Other physiological (e.g. menstruation, stress, low water intake, inadequate food intake)	Patient	Active	Web-based form (including e-diaries)	Daily	16 weeks	Reduction in frequency of symptoms of disease	Means; Median; Frequency/Count; Percentage	Improvement of condition	No	None used	None used	None	Not reported/unclear	Not reported	No	None	Non-differential (if no threshold for differential handling of missing data)	Analysed only observed data	No	Not performed	Primary	Yes	Summarised observations in time intervals	Not reported/unclear
3901	Verhagen 2023	Both perimenstrual and nonperimenstrual migraine days respond to anti-calcitonin gene-related peptide (receptor) antibodies.	Iris E. Verhagen	2023	Journal article	Europe	Observational	Neurology/CNS	Drugs	37.4 SD 10.2 years	174	Symptoms; Environmental exposure (e.g. sunlight, climate, air pollution, smoke, alcohol, other medication intake, illicit drugs); Other patient experience and opinion data (health-related quality of life data)	Patient	Active	Web-based form (including e-diaries)	Daily	7 months	None provided	Mixed Effects Model	Improvement of condition	Yes	Mixed effects model	Improvement	Participant set as random effect	Yes	Not reported	Yes	80% complete	Exclusion	Imputation (method unspecified)	Yes	Imputation (exact method unspecified)	Post-hoc analysis	No	Summarized observations into one measure per interval, each interval having its own summary measure	Not reported
3891	Zhang 2023	Digital Cognitive Behavioral Therapy for Insomnia Using a Smartphone Application in China: A Pilot Randomized Clinical Trial.	Cheng Zhang	2023	Journal article	Asia	Randomised Controlled Trial	Neurology/CNS	Program (exercise, CBT)	18 years and older	82	Symptoms; Environmental exposure (e.g. sunlight, climate, air pollution, smoke, alcohol, other medication intake, illicit drugs)	Patient	Active	Web-based form (including e-diaries)	Daily	6 weeks	None provided	Means; Frequency/Count; Percentage; independent samples T-test; Chi-square test; Fishers exact test	Efficacy	No	None used	None used	None	Not reported/unclear	Not reported	No	None	Other: Non differential	Analysed only observed data	No	Not performed	Secondary	No	Only included observations at specific time points/periods, excluding other observations (either in summary or as reported)	Not reported
3878	Thompson 2023	Smartphone intervention to optimize medication-assisted treatment outcomes for opioid use disorder: study protocol for a randomized controlled trial.	Ronald G. Thompson Jr	2023	Protocol	North America	Randomised Controlled Trial	Mental Health & Addictions	Drugs	18 years and older	266	Symptoms	Patient	Active	Mobile app	Daily	6 weeks	None provided	Mixed Effects Model	Association	Yes	Mixed effects model	Association	Not described but inherent in model	NA (e.g. protocol)	NA	No	None	Non-differential (if no threshold for differential handling of missing data)	Multiple imputation	No	Not performed	Exploratory	No	Used all observations as reported	NA
3872	Balwani 2023	Dersimelagon in Erythropoietic Protoporphyrias.	Manisha Balwani	2023	Journal article	North America	Randomised Controlled Trial	Dermatology	Drugs	18-75 years	102	Symptoms; Environmental exposure (e.g. sunlight, climate, air pollution, smoke, alcohol, other medication intake, illicit drugs); Other behavioural and exposure data (e.g. GPS, drunk-driving)	Patient	Active	Web-based form (including e-diaries)	Daily	16 weeks	None provided	Median; Mixed Effects Model; Least squares mean; Least squares mean difference	Efficacy	Yes	Mixed effects model	Efficacy	Study used visit, and treatment by visit interaction together with continuous covariate terms for corresponding baseline and baseline by visit interaction. Also used an unstructured correlation to model within-patient variance covariance errors	Yes	Not reported	No	None	Non-differential (if no threshold for differential handling of missing data)	Analysed only observed data	Yes	Imputation using Markov Chain Monte Carlo; Imputation using Pattern Mixture Model	Primary; Secondary; Exploratory	No	Used all observations as reported	Not reported/unclear
3856	Moyes 2023	Cognitive Behavioral Therapy for Children With Headaches: Will an App Do the Trick?.	Carinna Moyes	2023	Journal article	North America	Randomised Controlled Trial	Neurology/CNS	Program (exercise, CBT)	8 to 17 years	20	Symptoms; Environmental exposure (e.g. sunlight, climate, air pollution, smoke, alcohol, other medication intake, illicit drugs); Other patient experience and opinion data (health-related quality of life data)	Patient and/or Proxy	Active	Mobile app	Daily	4 weeks	None provided	Means; Median; Wilcoxon-Signed Rank Test; ANOVA; Regression (method not specified)	Efficacy	No	None used	None used	None	Not reported/unclear	Not reported	No	None	Non-differential (if no threshold for differential handling of missing data)	Analysed only observed data	No	Not performed	Secondary	No	Summarized observations from entire reporting period into one measure	Not reported
3831	Uchida 2023	Optimization of smartphone psychotherapy for depression and anxiety among patients with cancer using the multiphase optimization strategy (MOST) framework and decentralized clinical trial system (SMartphone Intervention to LEssen depression/Anxiety and GA	Megumi Uchida	2023	Protocol	Asia	Randomised Controlled Trial	Mental Health & Addictions	Program (exercise, CBT)	20 years and older	352	Symptoms	Patient	Active	Web-based form (including e-diaries)	Once a week	8 weeks	None provided	Mixed Effects Model	Efficacy	Yes	Mixed effects model	Efficacy	For the within-participant covariance matrix model, we will adopt the unstructured structure.	NA (e.g. protocol)	NA	No	None	Non-differential (if no threshold for differential handling of missing data)	Analysed only observed data	No	Not performed	Primary	Yes	Used all observations as reported	NA
3825	Wecht 2023	Clinical trial of home blood pressure monitoring following midodrine administration in hypotensive individuals with spinal cord injury.	Jill M. Wecht	2023	Journal article	North America	Randomised Controlled Trial	Cardiovascular	Drugs	25 to 62 years	19	Symptoms; Drug side effects; Blood pressure	Patient	Active	Web-based form (including e-diaries)	Once a week; A few times a day	30 days	Increase in physiological measures	Means; Mixed Effects Model	Efficacy	Yes	Mixed effects model	Efficacy	Participant set as random effect	Yes	Varied. Participant readings ranged from 2 to 179	No	None	Non-differential (if no threshold for differential handling of missing data)	Analysed only observed data	No	Not performed	Primary; Secondary	Yes	Used all observations as reported	Not reported/unclear
3820	Kelleher 2023	Hybrid-delivered cognitive behavioral symptom management and activity coaching intervention for patients undergoing hematopoietic stem cell transplant: Findings from intervention development and a pilot randomized trial.	Sarah A. Kelleher	2023	Journal article	North America	Other experimental studies	Haematology	Program (exercise, CBT)	18 years and older	40	Physical activity and movement	Patient	Passive	Wearables/Biosensors	Daily	12 weeks	None provided	Mixed Effects Model	Improvement of condition	Yes	Mixed effects model	Improvement	Not reported but inherent in model	Not reported/unclear	Not reported	No	None	Non-differential (if no threshold for differential handling of missing data)	Analysed only observed data	No	Not performed	Primary	No	Used all observations as reported	Not reported
3809	Huelster 2023	Mobile Postoperative Symptom Intervention Tool and Biometric Monitoring After Radical Cystectomy: Pilot Study Evaluating Feasibility, Usability, and Potential Utility.	Heather L Huelster	2023	Journal article	North America	Other experimental studies	Oncology	Procedure (e.g. surgery,)	60 to 83 years	15	Symptoms; Drug side effects; Physical activity and movement; Other physiological (e.g. menstruation, stress, low water intake, inadequate food intake)	Patient	Both Active and Passive	Mobile app; Wearables/Biosensors	Daily; Continuous but reported as daily or few times a day	30 days	None provided	Means	Worsening of condition e.g. of side effects	No	None used	None used	None	Yes	22 % (78% data completeness)	No	None	Non-differential (if no threshold for differential handling of missing data)	Analysed only observed data	No	Not performed	Exploratory	No	Summarized observations from entire reporting period into one measure	Unclear
3801	Danese 2023	Upadacitinib Induction and Maintenance Therapy Improves Abdominal Pain, Bowel Urgency, and Fatigue in Patients With Ulcerative Colitis: A Post Hoc Analysis of Phase 3 Data.	Silvio Danese	2023	Journal article	Multicontinental	Randomised Controlled Trial	Gastroenterology	Drugs	16-75 years	988	Symptoms	Patient	Active	Web-based form (including e-diaries)	Daily	60 weeks	None provided	Percentage; Cochran-Mantel- Haenszel test	Improvement of condition	No	None used	None used	None	Yes	Not reported	No	None	Non-differential (if no threshold for differential handling of missing data)	Non-responder imputation; Multiple imputation	No	Not performed	Post-hoc analysis	No	Only included observations at specific time points/periods, excluding other observations (either in summary or as reported)	Not reported
3790	Meyerhoff 2023	Exploring the Safety of a General Digital Mental Health Intervention to Effect Symptom Reduction among Individuals with and without Suicidal Ideation: A Secondary Analysis.	Jonah Meyerhoff	2023	Journal article	North America	Randomised Controlled Trial	Mental Health & Addictions	Program (exercise, CBT)	18 years and older	301	Treatment adherence	Patient	Passive	Mobile app	Once a week	8 weeks	None provided	Mixed Effects Model	Improvement of condition	Yes	Mixed effects model	Improvement	Random effect of individual differences and for linear change over time(slope)	Not reported/unclear	Not reported	No	None	Non-differential (if no threshold for differential handling of missing data)	Analysed only observed data	No	Not performed	Post-hoc analysis	No	Summarized observations from entire reporting period into one measure	Not reported/unclear
3755	Kamath 2022	Improving Outcomes Through Personalized Recommendations in a Remote Diabetes Monitoring Program: Observational Study.	Sowmya Kamath	2022	Journal article	Not reported	Observational	Metabolism & Endocrinology	Drugs; Program (exercise, CBT)	Not reported	16,531	Treatment adherence	Patient	Passive	Mobile app	Daily	3 months	Increase in behavioural measures (e.g. physical activity, social contact)	Random Forest; Gradient Boost	Prediction	No	None used	None used	None	Not reported/unclear	Not reported/unclear	No	None	Non-differential (if no threshold for differential handling of missing data)	Analysed only observed data	No	Not performed	Primary	Not reported/unclear	Used all observations as reported	Not reported/unclear
3696	Michalak 2022	Supporting Self-management and Quality of Life in Bipolar Disorder With the PolarUs App (Alpha): Protocol for a Mixed Methods Study.	Erin E Michalak	2022	Protocol	North America	Other experimental studies	Mental Health & Addictions	Program (exercise, CBT)	Over 18 years	150	Symptoms; Treatment adherence; Other patient experience and opinion data (health-related quality of life data)	Patient	Active	Mobile app	Daily; Once a week	12 weeks	None provided	Mixed Effects Model	Preliminary efficacy; Association	Yes	Mixed effects model	Preliminary efficacy; Association	Use of random intercept and slopes	NA (e.g. protocol)	NA	No	None	Non-differential (if no threshold for differential handling of missing data)	Analysed only observed data	No	Not performed	Primary; Exploratory	Yes	Used all observations as reported	NA (study is protocol)
3669	Gudmundsson 2022	Evaluating the Feasibility of a Digital Therapeutic Program for Patients With Cancer During Active Treatment: Pre-Post Interventional Study.	G Haukur Gudmundsson	2022	Journal article	Europe	Other experimental studies	Oncology	Program (exercise, CBT)	18 and above	29	Diet; Physical activity and movement; Other physiological (e.g. menstruation, stress, low water intake, inadequate food intake); Other patient experience and opinion data (health-related quality of life data)	Patient	Both Active and Passive	Mobile app	Daily; Every few days in a week	4 weeks	None provided	Means; Correlation (Pearson's or Spearman's); paired T-test	Preliminary efficacy; Association	No	Paired t test	None used	None	Yes	Not reported/unclear	No	NONE	Non-differential (if no threshold for differential handling of missing data)	Analysed only observed data	No	Not performed	Secondary	No	Only included observations at specific time points/periods, excluding other observations (either in summary or as reported)	Incomplete but sustained
3649	Garey 2022	A Smartphone-Based Intervention for Anxiety and Depression in Racially and Ethnically Diverse Adults (EASE): Protocol for a Randomized Controlled Trial.	Lorra Garey	2022	Protocol	North America	Randomised Controlled Trial	Mental Health & Addictions	Program (exercise, CBT)	18 years and above	800	Symptoms; Other behavioural and exposure data (e.g. GPS, drunk-driving)	Patient	Active	Mobile app	A few times a day	24 weeks	None provided	Structural equation modelling	Improvement of condition; Association	Yes	Multilevel Structural equation modelling	Improvement; Association	Extended SEM to a multilevel SEM	NA (e.g. protocol)	NA	No	None	Non-differential (if no threshold for differential handling of missing data)	Analysed only observed data	No	Not performed	Primary; Exploratory	Yes	Used all observations as reported	NA
3592	Jenciute 2023	Digital Phenotyping for Monitoring and Disease Trajectory Prediction of Patients With Cancer: Protocol for a Prospective Observational Cohort Study.	Gabrielė Jenciūtė	2023	Protocol	Europe	Observational	Oncology	Drugs; Procedure (e.g. surgery,)	18 and above	200	Physical activity and movement; Other behavioural and exposure data (e.g. GPS, drunk-driving)	Patient	Passive	Mobile app	Continuous but reported as daily or few times a day	6 months	None provided	Mixed Effects Model	Association	Yes	Mixed effects model	Association	By default in Mixed effects model	NA (e.g. protocol)	NA	Yes	50% data completeness	Exclusion	Analysed only observed data	No	Not performed	Exploratory	No	Used all observations as reported	NA
3587	daSilvaLopes 2023	Testing a Model of Care for Patients on Immune Checkpoint Inhibitors Based on Electronic Patient-Reported Outcomes: Protocol for a Randomized Phase II Controlled Trial.	André Manuel da Silva Lopes	2023	Protocol	Europe	Randomised Controlled Trial	Oncology	Drugs	18 years and above	198	Drug side effects; Other patient experience and opinion data (health-related quality of life data)	Patient	Active	Mobile app	Daily; Once a week	24 weeks	None provided	Regression (method not specified)	Improvement of condition	Not reported/unclear	Not reported/unclear	Not reported/unclear	Not reported	NA (e.g. protocol)	NA	No	None	Non-differential (if no threshold for differential handling of missing data)	Not reported/unclear	No	Not performed	Secondary	No	Not reported/unclear	NA
3541	Korde 2023	Association of patient activity bio-profiles with health-related quality of life in patients with newly diagnosed multiple myeloma: a prospective observational cohort study.	Neha Korde	2023	Journal article	North America	Observational	Oncology	Drugs	18 years or older	40	Physical activity and movement	Patient	Passive	Mobile app; Wearables/Biosensors	Daily	6 months	None provided	Mixed Effects Model	Association	Yes	Mixed effects model	Association	Random intercept	Yes	Unclear	No	None	Non-differential (if no threshold for differential handling of missing data)	Analysed only observed data	No	Not performed	Secondary	No	Summarized observations into one measure per interval, each interval having its own summary measure	Not reported
3519	deVeer 2023	Reducing scratching behavior in atopic dermatitis patients using the EMDR treatment protocol for urge: A pilot study.	Mathijs R. de Veer	2023	Journal article	Europe	Other experimental studies	Dermatology	Program (exercise, CBT)	25 to 56 years	6	Symptoms; Treatment adherence	Patient	Both Active and Passive	Mobile app; Wearables/Biosensors	Daily; A few times a day	2 weeks	None provided	Means; Frequency/Count	Improvement of condition	No	None used	None used	None	Yes	Not reported/unclear	Yes	Not reported/unclear	Exclusion	Analysed only observed data	No	Not performed	Primary	No	Summarized observations into one measure per interval, each interval having its own summary measure	Incomplete but sustained
3508	Helissey 2023	Effectiveness of electronic patient reporting outcomes, by a digital telemonitoring platform, for prostate cancer care: the Protecty study.	C. Helissey	2023	Journal article	Europe	Observational	Oncology	Drugs	18 years and above	61	Drug side effects	Patient	Active	Mobile app	Daily	14 months	None provided	Algorithm (method not described); Kaplan-Meier	Association	No	None used	None used	None	Yes	Not reported	No	None	Non-differential (if no threshold for differential handling of missing data)	Analysed only observed data	No	Not performed	Exploratory	No	Summarised all observations from one time point/period	Declining engagement
3476	Chauhan 2023	Defining the minimal clinically important difference in smartphone-based mobility after spine surgery: correlation of survey questionnaire to mobility data.	Daksh Chauhan	2023	Conference paper	North America	Observational	Musculoskeletal	Procedure (e.g. surgery,)	<50 to >80	31	Physical activity and movement	Patient	Passive	Mobile app	Daily	4 years	None provided	Correlation (Pearson's or Spearman's); paired T-test	Improvement of condition; Association	No	Paired t test	None used	None used	Not reported/unclear	Not reported	No	None	Non-differential (if no threshold for differential handling of missing data)	Analysed only observed data	No	Not performed	Primary	No	Only included observations at specific time points/periods, excluding other observations (either in summary or as reported)	Not reported/unclear
3472	Broeder 2023	A smartphone-based tapping task as a marker of medication response in Parkinson's disease: a proof of concept study.	Sanne Broeder	2023	Journal article	Europe	Observational	Neurology/CNS	Drugs	43-82 years	33	Symptoms	Patient	Active	Mobile app	A few times a day	7 days	None provided	Logistic regression; ANOVA; Mixed Effects Model	Association; Effectiveness	Yes	Mixed effects model	Effectiveness	Participant set as random efect	Yes	20 missing tapping tests overall (data completeness ranges from 92.7 to 100% across participants) . 59 missing VAS scores across participants (8.8%)	No	None	Non-differential (if no threshold for differential handling of missing data)	Analysed only observed data	No	Not performed	Primary	No	Used all observations as reported	Sustained but generally incomplete
3468	Matini 2023	Development of the Escalation of Therapy or Intervention (ETI) Calculator for Patients with Ulcerative Colitis Using ePROMs.	Lawrence Matini	2023	Journal article	Europe	Observational	Gastroenterology	Drugs	18 to 65 years	66	Symptoms	Patient	Active	Web-based form (including e-diaries)	Daily; Once a week	6 months	None provided	Logistic regression	Prediction	No	None used	None used	None	Yes	Not reported	No	None	Non-differential (if no threshold for differential handling of missing data)	Multiple imputation	No	Not performed	Primary	Yes	Used all/summarised observations from only one time point/period	Not reported
3460	Popova 2023	Trial protocol for the study of recommendation system DiaCompanion with personalized dietary recommendations for women with gestational diabetes mellitus (DiaCompanion I).	Polina Popova	2023	Protocol	Europe	Randomised Controlled Trial	Metabolism & Endocrinology	Drugs	Over 18 years	216	Diet; Blood glucose	Patient	Active	Mobile app	A few times a day	39 weeks	staying within physiological target based on clinical threshold	Percentage; Mann-Whitney U test; T-test; Chi-square test; Fishers exact test; Independent sample t test; repeated measures ANOVA	Improvement of condition	No	Repeated measures ANOVA	None used	None	NA (e.g. protocol)	None	No	None	Non-differential (if no threshold for differential handling of missing data)	Analysed only observed data	No	Not performed	Primary; Secondary	Yes	Summarized observations from entire reporting period into one measure	NA
3454	Emert 2023	A non-pharmacological multi-modal therapy to improve sleep and cognition and reduce mild cognitive impairment risk: Design and methodology of a randomized clinical trial.	Sarah E. Emert	2023	Protocol	North America	Randomised Controlled Trial	Neurology/CNS	Program (exercise, CBT)	60-90 years	100	Symptoms; Other patient experience and opinion data (health-related quality of life data)	Patient	Both Active and Passive	Mobile app; Web-based form (including e-diaries); Wearables/Biosensors	Once a week; A few times a day	8 weeks	None provided	Mixed Effects Model	Improvement of condition	Yes	Mixed effects model	Improvement	By default in mixed effects model	NA (e.g. protocol)	NA	No	None	Non-differential (if no threshold for differential handling of missing data)	Analysed only observed data	No	Not performed	Primary; Secondary	Yes	Used all observations as reported	NA
3452	Oppenheimer 2023	Clinic vs Home Spirometry for Monitoring Lung Function in Patients With Asthma.	John Oppenheimer	2023	Journal article	Multicontinental	Randomised Controlled Trial	Respiratory/Pulmonary	Drugs	53 SD 13.1, and 49 SD 14.6	2857	Symptoms; Environmental exposure (e.g. sunlight, climate, air pollution, smoke, alcohol, other medication intake, illicit drugs); Other physiological (e.g. menstruation, stress, low water intake, inadequate food intake)	Patient	Active	Mobile app	Daily	24 weeks	None provided	Mixed Model for Repated Measures	Improvement of condition; Association	Yes	Mixed model for repeated measures	Improvement	Not reported	Yes	Not reported	Yes	50% data completeness	Not reported/unclear	Analysed only observed data	No	Not performed	Post-hoc analysis	No	Summarized observations into one measure per interval, each interval having its own summary measure	Incomplete but sustained
3448	Berry 2023	A Randomized Parallel-group Study of Digital Gut-directed Hypnotherapy vs Muscle Relaxation for Irritable Bowel Syndrome.	Sameer K. Berry	2023	Journal article	North America	Randomised Controlled Trial	Gastroenterology	Program (exercise, CBT)	18 to 70	362	Symptoms	Patient	Active	Mobile app	Daily	16 weeks	Reduction in both frequency and severity of symptoms of disease (based on FDA guidance)	ANOVA; Cochran-Mantel- Haenszel test; Mixed Effects Model; Generalized Estimating Equation	Efficacy	Yes	Mixed effects model; Generalized Estimating Equation	Efficacy	Both models included participant as random effect	Not reported/unclear	Not reported	No	None	Non-differential (if no threshold for differential handling of missing data)	Analysed only observed data	No	Not performed	Primary; Secondary; Exploratory	Yes	Only included observations at specific time points/periods, excluding other observations (either in summary or as reported); Summarized observations into one measure per interval, each interval having its own summary measure	Not reported
3434	Huh 2023	Exploration of smart adherence-monitoring methods in vitamin D-deficient patients: A pilot feasibility clinical study.	Ki Young Huh	2023	Journal article	Asia	Other experimental studies	Haematology	Drugs	19 to 64 years	16	Treatment adherence	Patient	Both Active and Passive	Mobile app; Wearables/Biosensors	Daily	12 weeks	None provided	Correlation (Pearson's or Spearman's); Wilcoxon-Signed Rank Test	Improvement of condition; Association	No	None used	None used	None	Yes	Not reported	No	None	Non-differential (if no threshold for differential handling of missing data)	Analysed only observed data	No	Not performed	Primary	No	Summarized observations from entire reporting period into one measure	Sustained
3433	Gelfand 2023	Melatonin for migraine prevention in children and adolescents: A randomized, double-blind, placebo-controlled trial after single-blind placebo lead-in.	Amy A. Gelfand	2023	Journal article	North America	Randomised Controlled Trial	Neurology/CNS	Drugs	10 to 17 years	42	Symptoms; Environmental exposure (e.g. sunlight, climate, air pollution, smoke, alcohol, other medication intake, illicit drugs)	Patient and/or Proxy	Active	Web-based form (including e-diaries)	Daily	16 weeks	None provided	Median; Kruskal-Wallis H test; Chi-square test; Fishers exact test	Efficacy	No	None used	None used	None	Yes	Must have 75 percent days of data available (21 of 28 days data available) per 28 day period	Yes	Participants with more than 25 percent (7 days) missing data excluded	Exclusion	Not reported/unclear	No	Not performed	Primary; Secondary	Yes	Only included observations at specific time points/periods, excluding other observations (either in summary or as reported)	Incomplete but sustained
3420	Pozo-Rosich 2023	Atogepant for the preventive treatment of chronic migraine (PROGRESS): a randomised, double-blind, placebo-controlled, phase 3 trial.	Patricia Pozo-Rosich	2023	Journal article	Multicontinental	Randomised Controlled Trial	Neurology/CNS	Drugs	18-80	773	Symptoms; Environmental exposure (e.g. sunlight, climate, air pollution, smoke, alcohol, other medication intake, illicit drugs); Other patient experience and opinion data (health-related quality of life data)	Patient	Active	Web-based form (including e-diaries)	Daily	20 weeks	None provided	Means; Logistic regression; Mixed Effects Model; Least squares mean; Least squares mean difference	Efficacy	Yes	Mixed effects model	Efficacy	Within-participant correlation was modelled using the unstructured covariance matrix.	Yes	Not reported	Yes	Unclear	Exclusion	Analysed only observed data	Yes	Imputation using Pattern Mixture Model	Primary; Secondary	Yes	Summarized observations into one measure per interval, each interval having its own summary measure	Not reported/unclear
3413	Schwob 2023	Brief imaginal exposure exercises for social anxiety disorder: A randomized controlled trial of a self-help momentary intervention app.	Jeremy T. Schwob	2023	Journal article	North America	Randomised Controlled Trial	Neurology/CNS	Program (exercise, CBT)	18 years and above	82	Symptoms; Treatment adherence; Other patient experience and opinion data (health-related quality of life data)	Patient	Active	Mobile app	A few times a day	7 days	None provided	Mixed Effects Model	Association	Yes	Mixed effects model	Association	Not reported	Yes	3.60%	No	None	Non-differential (if no threshold for differential handling of missing data)	Analysed only observed data	No	Not performed	Primary	Yes	Summarized observations from entire reporting period into one measure	Not reported
3403	Kapural 2023	Multiphase Spinal Cord Stimulation in Participants With Chronic Back or Leg Pain: Results of the BENEFIT-02 Randomized Clinical Trial.	Leonardo Kapural	2023	Journal article	North America	Other experimental studies	Pain	Procedure (e.g. surgery,)	18 years and above	61	Symptoms; Physical activity and movement; Other patient experience and opinion data (health-related quality of life data)	Patient	Passive	Wearables/Biosensors	Daily; A few times a day	3 weeks	None provided	paired T-test; ANOVA	Improvement of condition	No	Paired t test	None used	None	Yes	Not reported	Yes	Not reported/unclear	Exclusion	Analysed only observed data	No	Not performed	Not reported/unclear	No	Summarized observations into one measure per interval, each interval having its own summary measure	Sustained
3392	Child 2023	A remote monitoring-enabled home exercise prescription for patients with interstitial lung disease at risk for exercise-induced desaturation.	Claire E. Child	2023	Journal article	North America	Other experimental studies	Respiratory/Pulmonary	Program (exercise, CBT)	18-60	14	Other physiological (e.g. menstruation, stress, low water intake, inadequate food intake)	Patient	Active	Spirometer	Once a week	12 weeks	None provided	Means; ANOVA; Mixed Effects Model	Improvement of condition	Yes	Mixed effects model	Improvement	Inherent in model	Not reported/unclear	Not reported	No	None	Non-differential (if no threshold for differential handling of missing data)	Analysed only observed data	No	Not performed	Secondary	No	Summarized observations into one measure per interval, each interval having its own summary measure	Not reported
3391	Pagoto 2023	An Evaluation of a Personalized Multicomponent Commercial Digital Weight Management Program: Single-Arm Behavioral Trial.	Sherry Pagoto	2023	Journal article	North America	Other experimental studies	Metabolism & Endocrinology	Program (exercise, CBT)	18 to 75	153	Diet; Physical activity and movement; Weight	Patient	Active	Mobile app; Web-based form (including e-diaries)	Daily; Once a week	6 months	None provided	Proportion; Paired t-test	Efficacy	No	Paired t test	None used	None	Yes	Not reported	No	None	Non-differential (if no threshold for differential handling of missing data)	Analysed only observed data	No	Not performed	Primary	Yes	Only included observations at specific time points/periods, excluding other observations (either in summary or as reported)	Sustained
3377	Segan 2023	The impact of age on ablation outcomes in AF-mediated cardiomyopathy.	Louise Segan	2023	Journal article	Australia	Other experimental studies	Cardiovascular	Drugs; Procedure (e.g. surgery,)	18 to 85 years	70	Other physiological (e.g. menstruation, stress, low water intake, inadequate food intake)	Patient	Passive	Implantable device	A few times a day	1 year	None provided	Mann-Whitney U test; Independent samples T-test; Chi-square test; Fishers exact test; Cox regression	Improvement of condition	No	None used	None used	None	Not reported/unclear	Not reported	No	None	Non-differential (if no threshold for differential handling of missing data)	Analysed only observed data	No	Not performed	Primary; Secondary	No	Only included observations at specific time points/periods, excluding other observations (either in summary or as reported)	Not reported
3374	Faurholt-Jepsen 2023	The effect of smartphone-based monitoring and treatment including clinical feedback versus smartphone-based monitoring without clinical feedback in bipolar disorder: the SmartBipolar trial-a study protocol for a randomized controlled parallel-group trial.	Maria Faurholt‑Jepsen	2023	Protocol	Europe	Randomised Controlled Trial	Mental Health & Addictions	Program (exercise, CBT)	Over 18 years	201	Symptoms; Treatment adherence; Other behavioural and exposure data (e.g. GPS, drunk-driving); Other patient experience and opinion data (health-related quality of life data)	Patient	Active	Mobile app	Daily	6 months	None provided	Mixed Effects Model	Efficacy	Yes	Mixed effects model	Efficacy	Participant set as random intercept	NA (e.g. protocol)	NA	Not reported/unclear	Not reported	Not reported/unclear	Not reported/unclear	No	Not performed	Primary; Tertiary	Yes	Summarized observations from entire reporting period into one measure	NA (study is protocol)
3363	Noujaim 2023	Smartphone AF Burden During the Blanking Period Predicts Catheter Ablation Outcomes: Insights From DECAAF II.	Charbel Noujaim	2023	Journal article	North America	Randomised Controlled Trial	Cardiovascular	Procedure (e.g. surgery,)	62 +/- 8.9 years	630	Other physiological (e.g. menstruation, stress, low water intake, inadequate food intake)	Patient	Passive	Mobile app	Daily	6 months	None provided	Linear regression; Correlation (Pearson's or Spearman's); Cox regression	Association	No	None used	None used	None	Yes	Not reported	Yes	30 or more days data present during 90 days blanking period	Exclusion	Analysed only observed data	No	Not performed	Primary	No	Only included observations at specific time points/periods, excluding other observations (either in summary or as reported); Summarized observations from entire reporting period into one measure	Not reported
3360	Mazzella 2023	Sex differences in device-measured physical activity after transcatheter aortic valve replacement.	Anthony J. Mazzella	2023	Journal article	North America	Observational	Cardiovascular	Procedure (e.g. surgery,)	18 years and older	46	Physical activity and movement	Patient	Passive	Implantable device	Continuous but reported as daily or few times a day	18 months	None provided	Kruskal-Wallis H test; Mixed Effects Model; Chi-square test	Improvement of condition	Yes	Mixed effects model	Improvement	Participant set as random intercept	Yes	Not reported	Yes	Not reported/unclear	Exclusion	Analysed only observed data	No	Not performed	Primary	No	Used all observations as reported	Sustained
3329	Kahleova 2023	A dietary intervention for postmenopausal hot flashes: A potential role of gut microbiome. An exploratory analysis.	Hana Kahleova	2023	Journal article	North America	Randomised Controlled Trial	Women's health	Program (exercise, CBT)	40 to 65 years	11	Symptoms	Patient	Active	Mobile app	Daily	12 weeks	None provided	Means; Correlation (Pearson's or Spearman's)	Improvement of condition	No	None used	None used	None	Not reported/unclear	Not reported/unclear	No	None	Non-differential (if no threshold for differential handling of missing data)	Analysed only observed data	No	Not performed	Secondary	No	Only included observations at specific time points/periods, excluding other observations (either in summary or as reported)	Not reported/unclear
3309	Wang 2023	Efficacy of a WeChat-Based Multimodal Digital Transformation Management Model in New-Onset Mild to Moderate Hypertension: Randomized Clinical Trial.	Yijun Wang	2023	Journal article	Asia	Randomised Controlled Trial	Cardiovascular	Drugs	20 to 80 years	175	Blood pressure	Patient	Active	Mobile app	Daily	6 months	None provided	Means; T-test; repeated measures ANOVA	Efficacy	No	Repeated measures ANOVA	None used	None	Not reported/unclear	Not reported	No	None	Non-differential (if no threshold for differential handling of missing data)	Analysed only observed data	No	Not performed	Primary	Yes	Only included observations at specific time points/periods, excluding other observations (either in summary or as reported)	Not reported/unclear
3283	Pool 2023	The HF-AF ENERGY Trial: Nicotinamide Riboside for the Treatment of Atrial Fibrillation in Heart Failure Patients.	Lisa Pool	2023	Protocol	Europe	Other experimental studies	Cardiovascular	Drugs	18 to 80 years	20	Symptoms	Patient	Passive	Implantable device	Daily	8 months	None provided	Poisson regression	Improvement of condition	No	None used	None used	None	NA (e.g. protocol)	NA	No	None	Non-differential (if no threshold for differential handling of missing data)	Analysed only observed data	No	Not performed	Secondary	No	Only included observations at specific time points/periods, excluding other observations (either in summary or as reported)	NA (protocol)
3279	Gemesi 2024	Efficacy of an app-based multimodal lifestyle intervention on body weight in persons with obesity: results from a randomized controlled trial.	Kathrin Gemesi	2024	Journal article	Europe	Randomised Controlled Trial	Metabolism & Endocrinology	Program (exercise, CBT)	18 to 70 years	181	Diet; Physical activity and movement; Treatment adherence; Weight; Other behavioural and exposure data (e.g. GPS, drunk-driving)	Patient	Both Active and Passive	Mobile app	Daily	24 weeks	None provided	Linear regression	Improvement of condition	No	None used	None used	None	Not reported/unclear	Not reported	No	None	Non-differential (if no threshold for differential handling of missing data)	Analysed only observed data	No	Not performed	Not reported/unclear	No	Summarized observations from entire reporting period into one measure	Declining engagement
3273	Pradhan 2024	Electronic-PRO Measures for adverse events Of Treatment In ONcology (E-PROMOTION).	Anindita Pradhan	2024	Journal article	Asia	Randomised Controlled Trial	Oncology	Drugs	18 to 75 years	110	Drug side effects	Patient	Active	Mobile app	Once a week	2 weeks	None provided	Mann-Whitney U test	Worsening of condition e.g. of side effects	No	None used	None used	None	Not reported/unclear	None	No	None	Non-differential (if no threshold for differential handling of missing data)	Analysed only observed data	No	Not performed	Primary	No	Summarized observations from entire reporting period into one measure	Not reported
3266	Yu 2023	Efficacy and safety of eptinezumab in patients with chronic migraine and medication-overuse headache: a randomized, double-blind, placebo-controlled study.	Shengyuan Yu	2023	Journal article	Multicontinental	Randomised Controlled Trial	Neurology/CNS	Drugs	18-75 years	193	Symptoms; Environmental exposure (e.g. sunlight, climate, air pollution, smoke, alcohol, other medication intake, illicit drugs)	Patient	Active	Web-based form (including e-diaries)	Daily	16 weeks	None provided	Logistic regression; Cochran-Mantel- Haenszel test; Mixed Effects Model	Efficacy	Yes	Mixed effects model	Efficacy	Within-patient errors were modeled using an unstructured variance	Not reported/unclear	Not reported	No	None	Non-differential (if no threshold for differential handling of missing data)	Analysed only observed data	No	Not performed	Primary; Secondary	Yes	Summarized observations into one measure per interval, each interval having its own summary measure	Not reported
3249	Andrews 2023	Does Health & Her app use improve menopausal symptoms? A longitudinal cohort study.	Robin Andrews, Deborah Lancastle, Kate Bache, Arron S Lacey	2023	Journal article	Europe	Other experimental studies	Women's health	Program (exercise, CBT)	48 (SD 4.7)	1900	Symptoms; Treatment adherence; Environmental exposure (e.g. sunlight, climate, air pollution, smoke, alcohol, other medication intake, illicit drugs); Other physiological (e.g. menstruation, stress, low water intake, inadequate food intake)	Patient	Both Active and Passive	Mobile app	Daily	9 weeks	None provided	Frequency/Count; Kruskal-Wallis H test; Mixed Effects Model; Chi-square test	Improvement of condition	Yes	Mixed effects model	Improvement	Participant ID was added as a random effect	Yes	Not reported	No	None	Non-differential (if no threshold for differential handling of missing data)	Analysed only observed data	No	Not performed	Primary	Yes	Summarised all observations from entire reporting period	Early and declining engagement
3247	Stevenson 2024	Influence of the intelligent knee osteoarthritis lifestyle app (iKOALA) on knee joint pain.	Richard D.M. Stevenson	2024	Journal article	Europe	Other experimental studies	Musculoskeletal	Program (exercise, CBT)	mean (SD) age of 58 (±9) years	51	Physical activity and movement	Patient	Passive	Wearables/Biosensors	Daily	12 weeks	None provided	repeated measures ANOVA	Improvement of condition	No	Repeated measures ANOVA	None used	None	Yes	Not reported	Yes	At least 4 valid days per week with >80% of data for that 24-h period, including at least one weekend day, were required for the data to be included in the analy sis	Exclusion	Analysed only observed data	No	Not performed	Not reported/unclear	No	Only included observations at specific time points/periods, excluding other observations (either in summary or as reported)	Sustained engagement
3244	Moradi 2023	Monitoring medication optimization in patients with Parkinson's disease.	Hamid Moradi	2023	Conference paper	Europe	Other experimental studies	Neurology/CNS	Drugs	18 years and older	9	Physical activity and movement	Patient	Passive	Mobile app; Wearables/Biosensors	A few times a day	60 days	None provided	Means; Logistic regression; paired T-test	Improvement of condition	No	Paired t test	None used	None	Not reported/unclear	Not reported	No	None	Non-differential (if no threshold for differential handling of missing data)	Analysed only observed data	No	Not performed	Primary	No	Summarized observations from entire reporting period into one measure	Not reported/unclear
3227	Li 2024	Efficacy and safety of a smartphone application-based treatment of ketogenic diet in pediatric refractory epilepsy.	Wei Li	2024	Journal article	Asia	Other experimental studies	Neurology/CNS	Program (exercise, CBT)	2.27 IQR 1.90 to 3.90 years	181	Symptoms	Proxy (e.g. parent, carer)	Active	Mobile app	Daily	52 weeks	Reduction in frequency of symptoms of disease	Frequency/Count; Percentage; one-way ANOVA, Kruskal-Wallis rank sum test; Logistic regression	Improvement of condition; Association	No	None used	None used	None	Yes	Not reported	No	None	Other: Non-differential	Analysed only observed data	No	Not performed	Primary	No	Only included observations at specific time points/periods, excluding other observations (either in summary or as reported)	Declining
3226	Volis 2024	Effect of angiotensin receptor neprilysin inhibitor on physical activity in patients with heart failure with reduced ejection fraction, monitored by implantable electronic device home monitoring.	Ina Volis	2024	Journal article	Asia	Observational	Cardiovascular	Drugs	65.1 SD 11.1	122	Physical activity and movement	Patient	Passive	Implantable device	Daily	6 months	None provided	Linear regression; Kruskal-Wallis H test; ANOVA; Mixed Effects Model; Chi-square test; Fishers exact test	Preliminary efficacy; Association	Yes	Mixed effects model	Association	Not reported	Not reported/unclear	Not reported	No	None	Non-differential (if no threshold for differential handling of missing data)	Analysed only observed data	No	Not performed	Primary	No	Only included observations at specific time points/periods, excluding other observations (either in summary or as reported)	Not reported/unclear
3221	Chinsuwan 2024	Feasibility of mobile phone application "Epilepsy care" for self-management of children and adolescents with epilepsy in Phramongkutklao hospital: A randomized controlled trial.	Pantira Chinsuwan	2024	Journal article	Asia	Randomised Controlled Trial	Neurology/CNS	Drugs	<20 years mean 12 years	158	Symptoms; Treatment adherence	Patient	Active	Mobile app	Daily	6 months	None provided	Frequency/Count; T-test; repeated measures ANOVA; Chi-square test	Improvement of condition	No	Repeated measures ANOVA	None used	None	Not reported/unclear	Not reported	No	None	Non-differential (if no threshold for differential handling of missing data)	Analysed only observed data	No	Not performed	Secondary	No	Only included observations at specific time points/periods, excluding other observations (either in summary or as reported)	Not reported
3220	Beckham 2024	Development of Mobile Contingency Management for Cannabis Use Reduction.	Jean C. Beckham	2024	Journal article	North America	Other experimental studies	Mental Health & Addictions	Program (exercise, CBT)	41.5 SD 12.8	18	Symptoms; Physical activity and movement; Environmental exposure (e.g. sunlight, climate, air pollution, smoke, alcohol, other medication intake, illicit drugs); Other physiological (e.g. menstruation, stress, low water intake, inadequate food intake); Other behavioural and exposure data (e.g. GPS, drunk-driving); Other patient experience and opinion data (health-related quality of life data)	Patient	Active	Mobile app	Daily	8 weeks	None provided	Means; Frequency/Count; Percentage; T-test; Mixed Effects Model	Improvement of condition; Association	Yes	Mixed effects model	Association	By default with Mixed effects model	Yes	Maximum of 20% missingness	Yes	80% data completeness	Exclusion	Mean imputation	No	Not performed	Primary	No	Summarised observations into time periods, each period having its own summary measure	Not reported
3215	Rykov 2024	Predicting cognitive scores from wearable-based digital physiological features using machine learning: data from a clinical trial in mild cognitive impairment.	Yuri G. Rykov	2024	Journal article	Asia	Other experimental studies	Neurology/CNS	Program (exercise, CBT)	50-70	17	Other physiological (e.g. menstruation, stress, low water intake, inadequate food intake)	Patient	Passive	Wearables/Biosensors	Continuous but reported as daily or few times a day	10 weeks	None provided	Correlation (Pearson's or Spearman's); Mixed Effects Model; Random Forest; Gradient Boost; Elastic net regression	Association; Prediction	Yes	Mixed effects model	Association	Data grouped by participant in Mixed effects model to determine association between physiological measures and NTB scores. Used a dataset with centred physiological and NTB scores to capture intraindividual correlation of repeated measures	Yes	varied (mean of 34.4 days per subject) across 70 day period	No	None	Non-differential (if no threshold for differential handling of missing data)	Analysed only observed data	No	Not performed	Primary	No	Summarized observations into one measure per interval, each interval having its own summary measure	Incomplete but sustained
3204	MacGregor 2024	Effect of galcanezumab in women with episodic migraine meeting criteria for menstrually related migraine: A post hoc analysis of EVOLVE-1 and EVOLVE-2.	E. Anne MacGregor	2024	Journal article	Multicontinental	Randomised Controlled Trial	Neurology/CNS	Drugs	18-65 years	462	Symptoms; Other physiological (e.g. menstruation, stress, low water intake, inadequate food intake)	Patient	Active	Web-based form (including e-diaries)	Daily	24 weeks	Reduction in frequency of symptoms of disease	Mixed Effects Model; Least squares mean	Efficacy	Yes	Mixed effects model	Efficacy	A common unstructured covariance structure was used to model the within-patient errors.	Yes	Not reported	Yes	Not reported/unclear	Exclusion	Analysed only observed data	No	Not performed	Post-hoc analysis	No	Summarized observations into one measure per interval, each interval having its own summary measure	Not reported/unclear
3198	Peake 2024	Preliminary Efficacy of a Digital Intervention for Adolescent Depression: Randomized Controlled Trial.	Emily Peake	2024	Protocol	North America	Randomised Controlled Trial	Mental Health & Addictions	Program (exercise, CBT)	13 to 21 years (mean 16 yrs)	160	Symptoms	Patient	Active	Mobile app	Once a week	5 weeks	Reduction in severity of symptoms of disease (researcher defined as 50 % reduction in PHQ-8)	Mixed Effects Model	Efficacy	Yes	Mixed effects model	Efficacy	Set participant as random factors for intercept	Yes	Not reported	Yes	100% data completeness	Exclusion	Analysed only observed data	Yes	Imputation (exact method unspecified)	Primary	Not reported/unclear	Used all observations as reported	Not reported
3195	Gosens 2024	Evaluating the Effectiveness of Take it Personal!+ in People With Mild Intellectual Disability or Borderline Intellectual Functioning and Substance Use Disorder: A Multiple Baseline Single-Case Experimental Study.	Lotte F. Gosens	2024	Journal article	Europe	Other experimental studies	Mental Health & Addictions	Program (exercise, CBT)	18 to 35 years	12	Environmental exposure (e.g. sunlight, climate, air pollution, smoke, alcohol, other medication intake, illicit drugs)	Patient	Active	Mobile app	Daily	Over 3 months to 13 months	None provided	Percentage, Non overlap of pairs, Cohens D	Improvement of condition	No	None used	None used	None	Yes	3 to 40 percent	Yes	50 Percent data completeness	Exclusion	Analysed only observed data	No	Not performed	Primary	No	Only included observations at specific time points/periods, excluding other observations (either in summary or as reported)	Sustained
3194	D'Haens 2024	Efficacy of vedolizumab during intravenous induction therapy in ulcerative colitis and Crohn's disease: post hoc analysis of patient-reported outcomes from the VISIBLE 1 and 2 studies.	Geert D’Haens	2024	Journal article	Multicontinental	Randomised Controlled Trial	Gastroenterology	Drugs	18-80 years	994	Symptoms	Patient	Active	Web-based form (including e-diaries)	Daily; Once a week	6 weeks	Reduction in both frequency and severity of symptoms of disease	Means; Frequency/Count; Percentage; Logistic regression	Improvement of condition	No	None used	None used	None	Yes	Not reported	Yes	Not reported/unclear	Exclusion	Analysed only observed data	No	Not performed	Post-hoc analysis	No	Only included observations at specific time points/periods, excluding other observations (either in summary or as reported)	Not reported
3153	HerreroBabiloni 2024	One session of repetitive transcranial magnetic stimulation induces mild and transient analgesic effects among female individuals with painful temporomandibular disorders.	Alberto Herrero Babiloni	2024	Journal article	North America	Randomised Controlled Trial	Pain	Procedure (e.g. surgery,)	18 to 65 years	41	Other patient experience and opinion data (health-related quality of life data)	Patient	Active	Web-based form (including e-diaries)	A few times a day	21 days	None provided	Means; Mixed Effects Model	Improvement of condition	Yes	Mixed effects model	Improvement	maximum-likelihood (ML) estimation and included a first-order autoregressive variance covariance matrix (AR1) to account for the autocorrelation between repeated measures	Yes	96.2% data completeness	No	None	Non-differential (if no threshold for differential handling of missing data)	Analysed only observed data	No	Not performed	Secondary	No	Used all observations as reported	Incomplete but sustained
3142	Kowal 2024	Pacemaker remote monitoring challenges in pediatric population: Single center long term experience.	Dagmar Kowal	2024	Journal article	Europe	Observational	Cardiovascular	Device	Median 9 IQR 5 to 15 years	69	Other physiological (e.g. menstruation, stress, low water intake, inadequate food intake)	Patient	Passive	Implantable device	Daily; Continuous but reported as daily or few times a day	13 to 45 months	None provided	Means; Median; Frequency/Count; Percentage	Worsening of condition e.g. of side effects	No	None used	None used	None	Yes	Unclear	No	None	Non-differential (if no threshold for differential handling of missing data)	Analysed only observed data	No	Not performed	Primary	No	Summarized observations from entire reporting period into one measure	Sustained
3131	Collier 2024	Personalized Antihypertensive Treatment Optimization With Smartphone-Enabled Remote Precision Dosing of Amlodipine During the COVID-19 Pandemic (PERSONAL-CovidBP Trial).	David J. Collier	2024	Journal article	Europe	Other experimental studies	Cardiovascular	Drugs	18 and above	205	Drug side effects; Treatment adherence; Environmental exposure (e.g. sunlight, climate, air pollution, smoke, alcohol, other medication intake, illicit drugs); Blood pressure	Patient	Active	Mobile app	A few times a day	14 weeks	Decrease in physiological measures	Mixed Effects Model	Efficacy	Yes	Mixed effects model	Efficacy	Set participant as random intercept	Yes	Unclear	Yes	Included if participants had atleast one BP reading during intervention	Exclusion	Analysed only observed data	No	Not performed	Primary	Yes	Summarized observations into one measure per interval, each interval having its own summary measure, excluding other observations	Incomplete but sustained
3120	vandenBerg 2024	The Asthma App as a New Way to Promote Responsible Short-Acting Beta2-Agonist Use in People With Asthma: Results of a Mixed Methods Pilot Study.	Liselot N van den Berg	2024	Journal article	Europe	Other experimental studies	Respiratory/Pulmonary	Drugs	18 yeas and older	373	Symptoms; Environmental exposure (e.g. sunlight, climate, air pollution, smoke, alcohol, other medication intake, illicit drugs); Other patient experience and opinion data (health-related quality of life data)	Patient	Active	Mobile app	Once a week	3 months	None provided	Mixed Effects Model	Preliminary efficacy	Yes	Mixed effects model	Efficacy	None provided	Yes	Not reported	No	None	Non-differential (if no threshold for differential handling of missing data)	Analysed only observed data	No	Not performed	Primary	No	Used all observations from only one time point/period	Early engagement with significant dropout after 1 week of app use
3105	Chu 2024	Remote Symptom Monitoring with Clinical Alerts Following Mastectomy: Do Early Symptoms Predict 30-Day Surgical Complications.	Jacqueline J. Chu	2024	Journal article	North America	Observational	Oncology	Procedure (e.g. surgery,)	47 IQR 40-55, 58 IQR 48-68	3,888	Symptoms	Patient	Active	Mobile app; Web-based form (including e-diaries)	Daily	10 days	None provided	Logistic regression; Mixed Effects Model; Meta analysis	Association	Yes	Mixed effects model	Association	By setting participant as random intercept	Yes	Not reported/unclear	Yes	100% (excluded if all data missing)	Exclusion	Analysed only observed data	No	Not performed	Primary	No	Used all observations as reported	Not reported/unclear
3101	Poluha 2024	Benefits of the combination of digital and analogic tools as a strategy to control possible awake bruxism: A randomised clinical trial.	Rodrigo Lorenzi Poluha	2024	Journal article	South America	Randomised Controlled Trial	Neurology/CNS	Program (exercise, CBT)	18 years and above	72	Symptoms	Patient	Active	Mobile app	A few times a day	30 days	None provided	paired T-test; one way ANOVA	Improvement of condition	No	Paired t test	None used	None	Yes	Not reported	Yes	60% data completeness	Exclusion	Analysed only observed data	No	Not performed	Primary	Yes	Summarized observations from entire reporting period into one measure	Not reported
3071	Li 2024	Domiciliary monitoring of exhaled nitric oxide in the management of asthma: a pilot study.	Hongwen Li	2024	Journal article	Asia	Observational	Respiratory/Pulmonary	Drugs	18 years and older	22	Other physiological (e.g. menstruation, stress, low water intake, inadequate food intake)	Patient	Active	Wearables/Biosensors	A few times a day	4 weeks	Decrease in physiological measures	Means; Median; repeated measures ANOVA	Improvement of condition	No	Repeated measures ANOVA	None used	None	Not reported/unclear	Not reported	No	None	Non-differential (if no threshold for differential handling of missing data)	Analysed only observed data	No	Not performed	Primary	No	Summarized observations into one measure per interval, each interval having its own summary measure	Not reported
3055	Fisher 2024	Can a Basic Management App Paired With A Glucose Meter Help Reduce Glucose Levels Among Adults With Type 2 Diabetes? The REALL Study.	Lawrence Fisher	2024	Journal article	North America	Observational	Metabolism & Endocrinology	Drugs	21 years or above	461	Treatment adherence; Blood glucose	Patient	Active	Mobile app	Every few days in a week	16 weeks	None provided	Mixed Effects Model	Improvement of condition	Yes	Mixed effects model	Improvement	Not reported but inherent in model	Yes	Not reported	No	None	Non-differential (if no threshold for differential handling of missing data)	Analysed only observed data	No	Not performed	Not reported/unclear	No	Summarized observations into one measure per interval, each interval having its own summary measure	Early engagement that reduced over time
3037	Donnez 2024	Linzagolix therapy versus a placebo in patients with endometriosis-associated pain: a prospective, randomized, double-blind, Phase 3 study (EDELWEISS 3).	Jacques Donnez	2024	Journal article	Multicontinental	Randomised Controlled Trial	Women's health	Drugs	35.1 SD 6.4	486	Symptoms; Environmental exposure (e.g. sunlight, climate, air pollution, smoke, alcohol, other medication intake, illicit drugs)	Patient	Active	Web-based form (including e-diaries)	Daily	6 months	Reduction in severity of symptoms of disease	Percentage; Proportion; Logistic regression; ANOVA; Cochran-Mantel- Haenszel test	Efficacy	No	None used	None used	None	Not reported/unclear	Not reported	No	None	Non-differential (if no threshold for differential handling of missing data)	Not reported/unclear	No	Not performed	Primary; Secondary	No	Only included observations at specific time points/periods, excluding other observations (either in summary or as reported)	Not reported/unclear
3034	Zegers 2024	High-precision stereotactic irradiation for focal drug-resistant epilepsy versus standard treatment: a randomized waitlist-controlled trial (the PRECISION trial).	C. M. L. Zegers	2024	Protocol	Europe	Randomised Controlled Trial	Neurology/CNS	Procedure (e.g. surgery,)	18 years and older	94	Symptoms	Patient	Both Active and Passive	Mobile app; Wearables/Biosensors	Daily	2 years	Reduction in frequency of symptoms of disease	Proportion; Z test	Efficacy	No	None used	None used	None	NA (e.g. protocol)	NA	No	None	Non-differential (if no threshold for differential handling of missing data)	Analysed only observed data	No	Not performed	Primary	Yes	Only included observations at specific time points/periods, excluding other observations (either in summary or as reported); Used all observations from only one time point/period	NA (study is protocol)
3033	Lurz 2024	App-Based Mental Training to Reduce Atrial Fibrillation-Related Symptoms After Pulmonary Vein Isolation: MENTAL AF Trial.	Julia Lurz	2024	Journal article	Europe	Randomised Controlled Trial	Cardiovascular	Program (exercise, CBT)	18 years and above	174	Symptoms	Patient	Active	Web-based form (including e-diaries)	Once a week	12 weeks	None provided	Means; Median; Mann-Whitney U test; Independent samples T-test; General linear model	Improvement of condition	No	None used	None used	None	Yes	Unclear	Yes	75% data completeness per interval (per month)	Exclusion	Analysed only observed data	No	Not performed	Primary	Yes	Summarized observations into one measure per interval, each interval having its own summary measure	Sustained engagement
3031	Mechanic-Hamilton 2024	Turning apathy into action in neurodegenerative disease: Development and pilot testing of a goal-directed behaviour app.	Dawn Mechanic-Hamilton	2024	Journal article	North America	Other experimental studies	Neurology/CNS	Program (exercise, CBT)	70.4 years SD 8.4	24	Other behavioural and exposure data (e.g. GPS, drunk-driving)	Patient and/or Proxy	Active	Mobile app	Daily	4 weeks	Increase in behavioural measures (e.g. physical activity, social contact)	Logistic regression; Two-sample Paired T-test	Improvement of condition	No	Paired t test	None used	None	Yes	Unclear	No	None	Non-differential (if no threshold for differential handling of missing data)	Analysed only observed data	No	Not performed	Primary	No	Not reported/unclear	Sustained
2985	vonMaltzahn 2024	Relationship between pruritus and sleep in participants with primary biliary cholangitis in the Phase 2b GLIMMER trial.	Robyn von Maltzahn	2024	Journal article	Multicontinental	Randomised Controlled Trial	Gastroenterology	Drugs	18 to 80 years	147	Symptoms; Other patient experience and opinion data (health-related quality of life data)	Patient	Active	Web-based form (including e-diaries)	A few times a day	20 weeks	Reduction in severity of symptoms of disease	Means; Median; Correlation (Pearson's or Spearman's)	Improvement of condition; Association	No	None used	None used	None	Yes	Not reported	No	None	Non-differential (if no threshold for differential handling of missing data)	Analysed only observed data	No	Not performed	Post-hoc analysis	No	Summarized observations into one measure per interval, each interval having its own summary measure	Sustained
2972	Miklowitz 2023	A Randomized Clinical Trial of Technology-Enhanced Family-Focused Therapy for Youth in the Early Stages of Mood Disorders.	David J. Miklowitz	2023	Journal article	North America	Other experimental studies	Mental Health & Addictions	Program (exercise, CBT)	13-19 years (mean 16 years)	65	Symptoms	Patient and/or Proxy	Both Active and Passive	Mobile app	Once a week	27 weeks	None provided	Correlation (Pearson's or Spearman's); Mixed Effects Model; Poisson regression	Improvement of condition; Association	Yes	Mixed effects model	Improvement	Participant set as random effect	Yes	Varied. Completeness ranged from 0 to 21 weeks out of 26 weeks as logged by parents amd 0 to 15 as logged by youth	No	None	Non-differential (if no threshold for differential handling of missing data)	Analysed only observed data	No	Not performed	Primary; Exploratory	Yes	Summarized observations into one measure per interval, each interval having its own summary measure	Incomplete but sustained
2970	Jensen 2023	Baseline demographics and disease characteristics of patients with episodic or chronic cluster headache: data from two phase 3 randomized clinical trials in Europe and North America.	Rigmor Hoejland Jensen	2023	Journal article	Multicontinental	Randomised Controlled Trial	Neurology/CNS	Drugs	18 to 65 years	343	Symptoms; Environmental exposure (e.g. sunlight, climate, air pollution, smoke, alcohol, other medication intake, illicit drugs)	Patient	Active	Web-based form (including e-diaries)	Daily	10 to 18 weeks	None provided	Logistic regression	Association	No	None used	None used	None	Not reported/unclear	Not reported	No	None	Non-differential (if no threshold for differential handling of missing data)	Analysed only observed data	No	Not performed	Post-hoc analysis	No	Only included observations at specific time points/periods, excluding other observations (either in summary or as reported)	Not reported
2958	Mesitskaya 2024	A single-lead ECG based cardiotoxicity detection in patients on polychemotherapy.	Dinara F. Mesitskaya	2024	Journal article	Europe	Non-randomized controlled trial	Oncology	Drugs	18 years and above	122	Drug side effects	Patient	Active	Mobile app	A few times a day	7 days	None provided	Machine learning Algorithm (random forest, lasso logistic regression)	Worsening of condition e.g. of side effects	Not reported/unclear	Not reported/unclear	Not reported/unclear	Not reported/unclear	Yes	Not reported	Yes	Participants need to have atleast one ECG reading(ePGHD)	Exclusion	Analysed only observed data	No	Not performed	Primary	No	Not reported/unclear	Not reported
2953	Thanarajasingam 2023	Integrating 4 Measures to Evaluate Physical Function in Patients with Cancer (In4M): Protocol for a prospective study.	Gita Thanarajasingam	2023	Protocol	North America	Other experimental studies	Oncology	Drugs	18 and older	200	Drug side effects; Physical activity and movement; Other physiological (e.g. menstruation, stress, low water intake, inadequate food intake); Other patient experience and opinion data (health-related quality of life data)	Patient	Both Active and Passive	Mobile app	Daily; Once a week	9 months	Reduction in severity of symptoms of disease	Correlation (Pearson's or Spearman's); Mixed Effects Model	Association	Yes	Mixed effects model	Association	Not described	NA (e.g. protocol)	None	No	None	Non-differential (if no threshold for differential handling of missing data)	Analysed only observed data	No	Not performed	Primary	Yes	Used all observations as reported	NA
2935	Stradford 2024	Wearable activity tracker study exploring rheumatoid arthritis patients' disease activity using patient-reported outcome measures, clinical measures, and biometric sensor data (the wear study).	Laura Stradford	2024	Protocol	North America	Observational	Rheumatology	Drugs	19 and above	150	Symptoms; Treatment adherence	Patient	Both Active and Passive	Mobile app; Web-based form (including e-diaries); Wearables/Biosensors	Daily; Continuous but reported as daily or few times a day	24 weeks	None provided	Random Forest; Support Vector Machine; Gradient Boost; Elastic net regression; Repeated measures model (unspecified)	Association; Prediction	Yes	Repeated measures model (unspecified model)	Improvement	Not reported	NA (e.g. protocol)	NA	No	None	Non-differential (if no threshold for differential handling of missing data)	Analysed only observed data	No	Not performed	Primary; Secondary	Yes	Used all observations as reported	NA (study is protocol
2924	Varian 2024	Pulmonary Hypertension: Intensification and Personalization of Combination Rx (PHoenix): A phase IV randomized trial for the evaluation of dose-response and clinical efficacy of riociguat and selexipag using implanted technologies.	Frances Varian	2024	Protocol	Europe	Randomised Controlled Trial	Cardiovascular	Drugs	18 to 80 years	40	Symptoms; Drug side effects; Other patient experience and opinion data (health-related quality of life data)	Patient	Both Active and Passive	Mobile app; Wearables/Biosensors	Once a week; Continuous but reported as daily or few times a day	27 weeks	None provided	Mixed Effects Model	Improvement of condition	Yes	Mixed effects model	Improvement	Participant set as random effect	NA (e.g. protocol)	NA	Yes	100 percent data completeness	Exclusion	Analysed only observed data	Yes	multiple imputation	Secondary	No	Not reported/unclear	NA
2907	Khalilnejad 2024	Proactive Identification of Patients with Diabetes at Risk of Uncontrolled Outcomes during a Diabetes Management Program: Conceptualization and Development Study Using Machine Learning.	Arash Khalilnejad	2024	Journal article	Other: Not reported	Observational	Metabolism & Endocrinology	Drugs	61.6 SD12.3	200,000	Diet; Treatment adherence; Blood glucose; Other patient experience and opinion data (health-related quality of life data)	Patient	Active	Mobile app	Daily	12 months	Decrease in physiological measures	Gradient Boost	Prediction	No	None used	None used	None	Yes	22 percent for controls, 31 percent for cases	No	None	Non-differential (if no threshold for differential handling of missing data)	Analysed only observed data	No	Not performed	Primary	No	Summarised observations into time periods, each period having its own summary measure	Sustained
2895	Zampogna 2024	Unveiling the Unpredictable in Parkinson's Disease: Sensor-Based Monitoring of Dyskinesias and Freezing of Gait in Daily Life.	Alessandro Zampogna	2024	Journal article	Europe	Observational	Neurology/CNS	Drugs	62 to 76 years	71	Symptoms	Patient	Passive	Wearables/Biosensors	Continuous but reported as weekly or few times a week	5 days	None provided	Correlation (Pearson's or Spearman's)	Association	No	None used	None used	None	Yes	Not reported/unclear	No	None	Non-differential	Analysed only observed data	No	Not performed	Secondary	No	Summarised observations over entire period into single measure	Incomplete but sustained
2867	Kwan 2024	Empowering patients with comorbid diabetes and hypertension through a multi-component intervention of mobile app, health coaching and shared decision-making: Protocol for an effectiveness-implementation of randomised controlled trial.	Yu Heng Kwan	2024	Protocol	Asia	Randomised Controlled Trial	Metabolism & Endocrinology	Program (exercise, CBT)	21 years and older	320	Diet; Physical activity and movement	Patient	Both Active and Passive	Mobile app; Wearables/Biosensors	Daily; Continuous but reported as daily or few times a day	9months	None provided	Mixed Effects Model	Improvement of condition	Yes	Mixed effects model	Improvement	Not reported	NA (e.g. protocol)	NA	No	None	Non-differential (if no threshold for differential handling of missing data)	Analysed only observed data	No	Not performed	Secondary	No	Used all observations as reported	NA (study is protocol)
2842	Infusino 2024	Predictive Modeling of Postpartum Blood Pressure Spikes.	Jinxin Tao	2024	Journal article	North America	Observational	Cardiovascular	Drugs; Procedure (e.g. surgery,)	31.4 SD5.03	413	Blood pressure	Patient	Active	Web-based form (including e-diaries)	Daily	6 weeks	Decrease in physiological measures	Logistic regression; Random Forest; Support Vector Machine; Gradient Boost; K-means clustering; Elastic net regression	Clustering; Prediction; Causal inference	No	None used	None used	None	Yes	Varied	Yes	Atleast 89% data completeness (41 of 46 BP measurements)	Exclusion	Analysed only observed data	No	Not performed	Primary	Not reported/unclear	Used all observations as reported; Used all observations from only one time point/period	Incomplete but sustained
2810	Gibian 2024	The CCJR R Gerard A. Engh Excellence in Knee Research Award: Remote Monitoring of Sleep Disturbance Following Total Knee Arthroplasty: A Cautionary Note.	Joseph T. Gibian	2024	Journal article	North America	Observational	Musculoskeletal	Procedure (e.g. surgery,)	18 years and older	110	Drug side effects; Other patient experience and opinion data (health-related quality of life data)	Patient	Passive	Wearables/Biosensors	Continuous but reported as daily or few times a day	12 weeks	None provided	Means; Median; Chi-square test	Association	No	None used	None used	None	Yes	Unclear	No	None	Non-differential (if no threshold for differential handling of missing data)	Analysed only observed data	No	Not performed	Primary	No	Only included observations at specific time points/periods, excluding other observations (either in summary or as reported)	Early engagement with decline over time
2808	Laine 2024	VONOPRAZAN IS EFFICACIOUS FOR TREATMENT OF HEARTBURN IN NON-EROSIVE REFLUX DISEASE: A RANDOMIZED TRIAL.	Loren Laine	2024	Journal article	North America	Randomised Controlled Trial	Gastroenterology	Drugs	18 years and above	772	Symptoms; Environmental exposure (e.g. sunlight, climate, air pollution, smoke, alcohol, other medication intake, illicit drugs)	Patient	Active	Web-based form (including e-diaries)	A few times a day	33 weeks	None provided	Median; Percentage; Least squares mean difference; Kaplan-Meier; General linear model	Efficacy	No	None used	None used	None	Yes	Not reported	Yes	Data completeness 24/28 days (86%)	Imputation	Analysed only observed data	Yes	Imputation (exact method unspecified)	Primary; Secondary	Yes	Summarized observations from entire reporting period into one measure	Not reported/unclear
2805	Morga 2024	Validation and Application of Thresholds to Define Meaningful Change in Vasomotor Symptoms Frequency: Analysis of Pooled SKYLIGHT 1 and 2 Data.	Antonia Morga	2024	Journal article	Multicontinental	Randomised Controlled Trial	Women's health	Drugs	40 to 65 years	1022	Symptoms	Patient	Active	Web-based form (including e-diaries)	Daily	12 weeks	None provided	Means; Logistic regression; Correlation (Pearson's or Spearman's)	Improvement of condition; Association	No	None used	None used	None	Not reported/unclear	Not reported	No	None	Non-differential (if no threshold for differential handling of missing data)	Analysed only observed data	No	Not reported/unclear	Primary	No	Only included observations at specific time points/periods, excluding other observations (either in summary or as reported)	Not reported
2798	Guild 2024	Evaluating Knee Recovery Beyond Patient Reports: A Comparative Study of Smart Implantable Device-Derived Gait Metrics Versus Patient-Reported Outcome Measures in Total Knee Arthroplasty.	George N. Guild III	2024	Journal article	North America	Observational	Musculoskeletal	Procedure (e.g. surgery,)	18 years and older	88	Physical activity and movement	Patient	Passive	Implantable device	Continuous but reported as daily or few times a day	13 weeks	None provided	Means; Median; Frequency/Count; Percentage; Correlation (Pearson's or Spearman's); Mann-Whitney U test; Wilcoxon-Signed Rank Test; paired T-test	Improvement of condition; Association	No	Paired t test	None used	None	Yes	Unclear	Yes	Not reported/unclear	Exclusion	Analysed only observed data	No	Not performed	Primary	No	Only included observations at specific time points/periods, excluding other observations (either in summary or as reported)	Sustained
	https://www.sciencedirect.com/science/article/pii/S1529943025002463	Multidomain postoperative recovery trajectories after lumbar and thoracolumbar spine surgery	Salim�Yakdan	2025	Journal article	North America	Observational	Musculoskeletal	Procedure (e.g. surgery,)	21 to 85 years	129	Symptoms and physical function	Patient	Both Active and Passive	mobile app and wearable	Daily	1 month	None provided	Chi square; fishers exact, unspecified t-test; Functional Principal Component Analysis; Linear regression	Improvement of condition; clustering	Yes	Functional Principal Component Analysis	Clustering	Not reported	Yes	Not reported/unclear	Yes	Patients needed to have 4 or more EMA responses and atleast 8 hours of physical activity data for a day to be included in analysis.	Exclusion	Analysed only observed data	No	Not performed	Primary	Not reported/unclear	Used all observations as reported	Not reported
	https://ieeexplore.ieee.org/abstract/document/10614430 or https://nlab.engr.uconn.edu/papers/Early_Prediction_IEEE_CHASE_2025.pdf	Using Mobile Daily Mood and Anxiety Self-ratings to Predict Depression Symptom Improvement	S Sahoo	2024	Conference paper	North America	Observational	Mental Health & Addictions	Drugs	18 and above	67	Patient experience and opinion	Patient	Active	Mobile app	Daily and once weekly	84 days	None provided	Pearson correlation; XG Boost, Random Forest, Support Vector Machine	Association; Prediction	No	None used	None used	None	Yes	Not reported/unclear	Yes	�QIDS intervals with at least 2 days of daily survey responses�	Exclusion	Analysed only observed data	Yes	Simulate more missing data by removing one or two days of daily survey in a week, and compare the prediction results with and without data removal.	Primary	Not reported/unclear	Used all observations as reported	Incomplete but sustained
	https://link.springer.com/article/10.1007/s13300-024-01650-2	An SMS-Guided Basal Insulin Titration in People with Type 2 Diabetes New on Insulin	Tim Snel	2024	Journal article	Europe	Other experimental studies	Metabolism & Endocrinology	Drugs and Program	21 and above	29	Blood glucose	Patient	Active	SMS service	Daily	16 weeks	Achievement of physiological targets (individual target range)	linear mixed probability model	Improvement of condition	No	mixed effects models	None used	None	Not reported/unclear	Not reported/unclear	No	None	Non-differential (if no threshold for differential handling of missing data)	Analysed only observed data	No	Not performed	Primary; Secondary	No	Used observations at a specific time point	Not reported
	https://www.sciencedirect.com/science/article/pii/S2949875925000645	A longitudinal observational study with ecological momentary assessment and deep learning to predict non-prescribed opioid use, treatment retention, and medication nonadherence among persons receiving medication treatment for opioid use disorder	Michael V.�Heinz�	2025	Journal article	North America	Other experimental studies	Mental Health & Addictions	Drugs	Mean 37.2 (13.3)	62	Patient experience and opinion (pain, stress, substance cravings, substance withdrawal symptoms); Behaviour and exposure (non prescribed opioid use)	Patient	Active	Mobile app	A few times a day	12 weeks	None provided	Deep recurrent neural network	Prediction	Yes	Deep recurrent neural network	Prediction	Use of Gated Recurrent Units and sequence to sequence modelling	Yes	Not reported/unclear	No	None	Non-differential (if no threshold for differential handling of missing data)	Imputation	No	Not peformed	Primary	Not reported/unclear	Used all observations as reported	Not reported/unclear
	https://journals.sagepub.com/doi/full/10.1177/19322968221148756	Evaluation of a Digital Health Tool for Titration of Basal Insulin in People With Type 2 Diabetes: Rationale and Design of a Randomized Controlled Trial	Norbert�Hermanns	2024	Protocol	Europe	Randomised Controlled Trial	Metabolism & Endocrinology	Drugs	18 and above	251	Blood glucose	Patient	Active	Mobile app	Daily	12 weeks (84days)	Achievement of physiological target range	ANCOVA	Improvement of condition	No	None used	None used	None	NA (e.g. protocol)	NA	Not reported/unclear	Not reported/unclear	Not reported/unclear	Multiple imputation with jump to reference approach	No	Not performed	Secondary	No	Only included observations at specific time points	NA
	https://journals.sagepub.com/doi/full/10.1177/15459683241303702	A Randomized Control Trial of a Virtually Delivered Program for Increasing Upper Limb Activity After Stroke	Lisa A. Simpson	2024	Journal article	North America	Randomised Controlled Trial	Cardiovascular	Program (exercise, CBT)	Median 65 (60, 72)	66	Physical activity and movement; Other patient experience and opinion data (health-related quality of life data)	Patient	Both Active and Passive	Mobile app; Wearables/Biosensors	A few times a day	3 weeks	None provided	ANCOVA; Mixed Effects Model	Efficacy	Yes	Mixed effects model	Efficacy	Included participant as a random effect	Not reported/unclear	Not reported/unclear	No	None	Non-differential (if no threshold for differential handling of missing data)	Analysed only observed data	No	Not performed	Primary; Secondary	Yes	Only included observations at specific time points/periods, excluding other observations (either in summary or as reported)	Not reported/unclear
	https://journals.lww.com/neurosurgery/fulltext/2024/06000/determining_differences_in_perioperative.6.aspx?context=featuredarticles&collectionid=55	Determining Differences in Perioperative Functional Mobility Patterns in Lumbar Decompression Versus Fusion Patients Using Smartphone Activity Data	Chauhan, Daksh	2024	Journal article	North America	Observational	Musculoskeletal	Surgery	Mean 64.4 years	52	Physical activity and funciton	Patient	Passive	Mobile app	Daily	4 years	None provided	Welchs independent sample T test; Algorithm	Improvement of condition	Not reported/unclear	Not reported/unclear	Not reported/unclear	Not reported/unclear	Not reported/unclear	Not reported/unclear	No	None	Non-differential (if no threshold for differential handling of missing data)	Analysed only observed data	No	Not performed	Primary	No	Used all observations as reported	Not reported/unclear
	https://www.mdpi.com/2077-0383/13/21/6515	Machine Learning Models Leveraging Smartphone-Based Patient Mobility Data Can Accurately Predict Functional Outcomes After Spine Surgery	Hasan S. Ahmad	2024	Journal article	North America	Observational	Musculoskeletal	Surgery	Mean 61.3 years	75	Physical activity and movement	Patient	Passive	Mobile app	Daily	4 years	Reduction in behaviour	Logistic regression; Random Forest; Extreme Gradient Boosting	Prediction	No	None used	None used	None	Not reported/unclear	Not reported/unclear	No	None	Non-differential (if no threshold for differential handling of missing data)	Analysed only observed data	No	Not performed	Primary	Not reported/unclear	Used all observations as reported	Not reported/unclear
	https://jamanetwork.com/journals/jamanetworkopen/fullarticle/2823645	Essential Components of an Electronic Patient-Reported Symptom Monitoring and Management System	Kathi Mooney	2024	Journal article	North America	Randomised Controlled Trial	Oncology	Drugs; Program (exercise, CBT)	18 years and above	757	Symptoms; Physical activity	Patient	Active	SCH interactive voice-response digital tool on the presence and severity of the 11 symptoms. Wearable	Daily	72.6 (42.2) days	None provided	Mixed effects model	Improvement of condition	Yes	Mixed effects model	Improvement	Setting participant as random intercept	Yes	1.4-2.1%	No	None	Non-differential (if no threshold for differential handling of missing data)	Analysed only observed data	No	Not performed	Primary	Yes	Used all observations as reported	Not reported/unclear
	https://www.nature.com/articles/s41746-024-01387-z	Randomized clinical trial of a digital integrative medicine intervention among patients undergoing active cancer treatment	Jun J. Mao	2025	Journal article	North America	Randomised Controlled Trial	Oncology	Program (exercise, CBT)	18 years and older	200	Symptoms	Patient	Active	Webform	Weekly	12 weeks	None provided	Mixed effects model	Improvement of condition	Yes	Mixed effects model	Improvement	Used patient-specific random intercepts	Yes	Not reported/unclear	Yes	Atleast one PRO throughout reporting period	Exclusion	Analysed only observed data	Yes	Sensitivity analyses that controlled for additional variables associated with missing follow-up data supported the plausibility of the MAR assumption	Primary; Secondary	Yes	Summarised observations into time periods, each period having its own summary measure	Not reported/unclear
	https://www.mdpi.com/2306-5354/11/11/1172	AI-Driven Prediction of Symptom Trajectories in Cancer Care: A Deep Learning Approach for Chemotherapy Management	Joseph Finkelstein	2024	Journal article	North America	Randomised Controlled Trial	Oncology	Drugs	18 years and above	339	Symptoms	Patient	Active	Automated interactive voice response system	Daily	median of 81 days (max 175 days)	None provided	Long Short Term Memory; Convolutional Neural Network	Prediction	No	None used	None used	None	Yes	Not reported/unclear	Yes	Less than 3 days worth of data, also patients were excluded if they had fewer than 21 days of continuous data	Exclusion	Linear interpolation	No	Not performed	Not reported/unclear	No	Summarised observations into time periods	Not reported/unclear
	https://pmc.ncbi.nlm.nih.gov/articles/PMC12099323/	Preemptive Forecasting of Symptom Escalation in Cancer Patients Undergoing Chemotherapy	Joseph Finkelstein	2024	Journal article	North America	Randomised Controlled Trial	Oncology	Drugs	18 years and above	339	Symptoms	Patient	Active	Automated interactive voice response system	Daily	median participation period of 81 days (max 175 days)	Change in symptom severity and distress by 5 points	Decision trees, discriminant analysis, support vector machines, logistic regression, nearest neighbors, naive Bayes, kernel approximation, ensembles, and neural networks	Prediction	No	None used	None used	None	Yes	Not reported/unclear	Yes	Less than 3 days worth of data	Exclusion	Linear interpolation	No	Not performed	Not reported/unclear	No	Used all observations at a specific time point	Not reported/unclear
	https://www.sciencedirect.com/science/article/pii/S0168822724008817	Association of Novel Clinical and Behavioural Markers with HbA1c Improvement: A Latent Class Analysis of 912 Patients with Type 2 Diabetes Mellitus	Yu Gan	2025	Journal article	Asia	Other experimental studies	Metabolism & Endocrinology	Program (exercise, CBT)	40 years and older	912	Physical activity and movement	Patient	Passive	Wearables/Biosensors	Daily	12 months	None provided	Latent class analysis	Clustering	No	None used	None used	None	Yes	Not reported/unclear	Yes	Not reported/unclear	Exclusion	Analysed only observed data	No	Not performed	Primary	No	Used summarised observations from one time period	Not reported/unclear
	https://link.springer.com/article/10.1007/s00415-024-12809-z	Eptinezumab treatment was associated with longer interictal headache/migraine periods which corresponded to greater improvements in patient-reported quality of life measures	Stewart J. Tepper	2025	Journal article	Multicontinental	Randomised Controlled Trial	Neurology/CNS	Drugs	18 TO 65 years	972	Symptoms	Patient	Active	Webform (e-diary)	Daily	24 weeks	None provided	Descriptive statistics	Association	No	None used	None used	None	Yes	Not reported/unclear	Yes	>10% missing data	Exclusion	Analysed only observed data	No	Not performed	Post-hoc analysis	No	Summarised all observations into a single measure	Not reported/unclear
	https://link.springer.com/article/10.1186/s12883-022-02914-9	Shift in diagnostic classification of migraine after initiation of preventive treatment with eptinezumab: post hoc analysis of the PROMISE studies	Patricia Pozo-Rosich	2022	Journal article	Multicontinental	Randomised Controlled Trial	Neurology/CNS	Drugs	18 and above	1149	Symptoms	Patient	Active	Webform (e-diary)	Daily	6 months	Reduction in frequency of symptoms of disease	Descriptive statistics	Improvement of condition	No	None used	None used	None	Not reported/unclear	Not reported/unclear	No	None	Non-differential (if no threshold for differential handling of missing data)	Analysed only observed data	No	Not performed	Post-hoc analysis	No	Summarised observations into time periods, each period having its own summary measure	Not reported/unclear
	https://headachejournal.onlinelibrary.wiley.com/doi/full/10.1111/head.14862	Long-term reductions in acute headache medication use after eptinezumab treatment in patients with migraine and prior preventive treatment failures: Post hoc analysis of the DELIVER randomized trial	Anna Gryglas-Dworak	2024	Journal article	Multicontinental	Randomised Controlled Trial	Neurology/CNS	Drugs	18 to 75	890	Symptoms; Acute medication use	Patient	Active	Webform (e-diary)	Daily	24 weeks	None provided	Mixed effects models	Improvement of condition	Yes	Mixed effects model	Improvement	Not reported	Yes	10% or less for each 4 week period	No	None	Non-differential (if no threshold for differential handling of missing data)	Analysed only observed data	No	Not performed	Post-hoc analysis	No	Summarised observations into time periods, each period having its own summary measure	Incomplete but sustained
	https://www.thelancet.com/journals/laneur/article/PIIS1474-4422(24)00025-5/fulltext	Safety and efficacy of atogepant for the preventive treatment of episodic migraine in adults for whom conventional oral preventive treatments have failed (ELEVATE): a randomised, placebo-controlled, phase 3b trial	Cristina Tassorelli	2024	Journal article	Multicontinental	Randomised Controlled Trial	Neurology/CNS	Drugs	18 to 80 years	309	Symptoms	Patient	Active	Webform (e-diary)	Daily	12 weeks	Reduction in frequency of symptoms of disease	Mixed effects models; Logistic regression	Improvement of conditon	Yes	Mixed effects model	Improvement	Within-participant correlation was modelled using the unstructured covariance matrix	Yes	Not reported/unclear	Yes	50% completeness per month	Not reported/unclear	Prorating	Yes	Pattern Mixture Model	Primary; Secondary	Yes	Summarised observations into time periods, each period having its own summary measure	Not reported/unclear
	https://link.springer.com/article/10.1007/s40120-023-00575-5	Eptinezumab Demonstrated Efficacy Regardless of Prior Preventive Migraine Treatment Failure Type: Post Hoc Analyses of the DELIVER Study	Patricia Pozo-Rosich	2024	Journal article	Multicontinental	Randomised Controlled Trial	Neurology/CNS	Drugs	18 to 75 years	890	Symptoms; Acute medication exposure	Patient	Active	Webform (e-diary)	Daily	24 weeks	Reduction in frequency of symptoms of disease	Mixed effects models; Logistic regression	Improvement of condition	Yes	Mixed effects model	Improvement	Not reported	Not reported/unclear	Not reported/unclear	No	None	Non-differential (if no threshold for differential handling of missing data)	Analysed only observed data	No	Not performed	Post-hoc analysis	No	Summarised observations into time periods, each period having its own summary measure	Not reported/unclear
	https://onlinelibrary.wiley.com/doi/full/10.1111/ene.16131	Responder rates with eptinezumab over 24?weeks in patients with prior preventive migraine treatment failures: post hoc analysis of the DELIVER randomized clinical trial	Messoud Ashina	2024	Journal article	Multicontinental	Randomised Controlled Trial	Neurology/CNS	Drugs	18 to 75 years	890	Symptoms	Patient	Active	Webform (e-diary)	Daily	24 weeks	Reduction in frequency of symptoms of disease	Descriptive statistics; Logitic regression	Improvement of condition	No	None used	None used	None	Yes	Not reported/unclear	Yes	50% completeness per month	Not reported/unclear	Prorating	No	Not performed	Post-hoc analysis	No	Summarised observations into time periods, each period having its own summary measure	Not reported/unclear
	https://link.springer.com/article/10.1007/s00787-023-02204-w	Examining daily stimulant medication use and sleep in adolescents with ADHD	Kelsey K. Wiggs	2024	Journal article	North America	Observational	Neurology/CNS	Drugs	12-14 years	159	Symptoms	Patient and Proxy	Both Active and Passive	Webfrom (e-diary) and wearable	Daily	2 weeks	None provided	Dynamic Structural Equation Modelling	Association	Yes	Structural Equation Modelling	Association	Not reported	Yes	daily reports of ADHD medication adherence (0.21%), day of the week of diary completion (5.50%), daily-reported bedtime (9.66%), daily-reported SOL (11.15%), actigraphy-recorded sleep onset time (16.50%), daily-reported sleep duration (11.27%), actigraphy-recorded time in bed (16.50%), actigraphy-recorded sleep efficiency (16.5%), daytime sleepiness in the same day they reported on medication use…	No	None	Non-differential (if no threshold for differential handling of missing data)	Analysed only observed data	No	Not performed	Primary	No	Used all observations as reported	Not reported/unclear
	https://www.nature.com/articles/s41746-025-01629-8	Insights into endometriosis symptom trajectories and assessment of surgical intervention outcomes using longitudinal actigraphy	Katherine Edgley	2025	Journal article	Europe	Observational	Women's health	Surgery	16 and above (mean 33 years)	68	Symptoms	Patient	Active	Webform (sms or email)	Daily	12 weeks	None provided	Pearson or Spearmans correlation; Mixed effects Model	Association	Yes	Mixed effects Mode.	Association	Setting participant as random effect	Yes	Not reported/unclear	Yes	atleast one day of symptom data per cycle within participants, and at least 10 non-missing values to compute the mean, and at least 20 values to compute all other summary measures across participants	Exclusion	Linear interpolation	No	Not performed	Primary	No	Used all observations as reported	Incomplete but sustained
	https://onlinelibrary.wiley.com/doi/full/10.1111/jsr.14361	Efficacy of digital brief behavioural treatment for insomnia using a smartphone application in conjunction with light therapy in university students with insomnia symptoms with late chronotypes: A pilot randomized�controlled trial	Ryuji Furihata	2024	Journal article	Asia	Randomised Controlled Trial	Neurology/CNS	Program (exercise, CBT)	18 to 40 years	26	Symptoms; Behaviour and exposure including alcohol consumption, caffeine intake	Patient	Active	Webform	Weekly	4 weeks	None provided	Mixed effects model	Improvement	Yes	Mixed effects model	Improvement	Setting participant as random effect	Not reported/unclear	Not reported/unclear	No	None	Non-differential (if no threshold for differential handling of missing data)	Analysed only observed data	No	Not performed	Primary	Yes	Used all observations as reported	Not reported/unclear
	https://www.jmir.org/2024/1/e50555/	Efficacy of Mobile App�Based Cognitive Behavioral Therapy for Insomnia: Multicenter, Single-Blind Randomized Clinical Trial	Jiyoon Shin	2024	Journal article	Asia	Randomised Controlled Trial	Neurology/CNS	Program (exercise, CBT)	19 years and older	98	Symptoms	Patient	Active	Mobile app	Daily	6 weeks	None provided	T test; Mixed effects model	Improvement; Association	Yes	Mixed effects model	Association	Used a random slope	Yes	Not reported	No	None	Non-differential (if no threshold for differential handling of missing data)	Last observation carried forward	No	Not performed	Secondary	No	Only used specific time points in analysis; used all observations as reported	Not reported/unclear
	https://pmc.ncbi.nlm.nih.gov/articles/PMC12038681/	Digital cognit ive behavioral therapy as a novel treatment for insomnia	Xu-Tong Tian	2025	Journal article	Asia	Randomised Controlled Trial	Neurology/CNS	Program (exercise, CBT)	18 to 25 years	80	Symptoms	Patient	Passive	Wearables/Biosensors	Daily	21 days	None provided	repeated measures ANOVA	Improvement	No	Repeated measures ANOVA	None used	None	Yes	Not reported/unclear	No	None	Non-differential (if no threshold for differential handling of missing data)	Last observation carried forward	No	Not performed	Primary	Not reported/unclear	Only used specific time periods in analysis	Not reported/ucnlear
	https://www.sciencedirect.com/science/article/pii/S1078143923004866	Symptomatic and functional recovery after transurethral resection of bladder tumor: Data from ecological momentary symptom assessment	Marshall Strother	2024	Journal article	North America	Observational	Oncology	Surgery	18 years and above	159	Symptoms	Patient	Active	Webform	Every few days in a week	2 weeks	None provided	Wilcoxon Signed Rank Test; Fishers exact test; Cox proportional hazards; grays test; logistic regression	Improvement of condition	No	None used	None used	None	Yes	Not reported/unclear	Yes	Atleast one PRO throughout reporting period	Exclusion	Analysed only observed data	No	Not performed	Primary	No	Only used specific time points in analysis	Incomplete but sustained
	https://academic.oup.com/ecco-jcc/article/18/11/1845/7692308	Early and Sustained Symptom Control with Mirikizumab in Patients with Ulcerative Colitis in the Phase 3 LUCENT Programme	Silvio Danese	2024	Journal article	Multicontinental	Randomised Controlled Trial	Gastroenterology	Drugs	18 to 80 years	1706	Symptoms	Patient	Active	Webform	Daily	12 weeks	Reduction in frequency and severity of symptoms of disease	Mixed effects model; ANCOVA; Cochran Mantel Haenszel test; Logistic regression	Improvement of condition	Yes	Mixed effects model	Improvement	Not reported	Yes	Not reported/unclear	No	None	Non-differential (if no threshold for differential handling of missing data)	Anaysed only observed data in mixed effects model	No	Not performed	Post-hoc analysis	No	Summarised observations into time periods, each period having its own summary measure; Used observations from specific time points	Not reported/unclear
	https://journals.lww.com/jbjsjournal/fulltext/2025/06040/predicting_post_fracture_recovery_with_smartphone.11.aspx	Predicting Post-Fracture Recovery with Smartphone Mobility Data	Brian Shear	2025	Journal article	North America	Observational	Musculoskeletal	Surgery	18 years and older	107	Physical activity and function	Patient	Passive	Mobile app	Daily	12 months	None provided	Generalized Additive Model; Generalized linear model	Association	No	None used	None used	None	Yes	(22% for walking speed and step length, 25% for double-support time, and 38% for walking asymmetry	Yes	Not reported	Exclusion	Analysed only observed data	No	Not performed	Primary	No	Summarised observations into time periods, each having its own summary measure	Not reported/unclear
	https://www.neurology.org/doi/full/10.1212/WNL.0000000000209584	Efficacy of Atogepant in Chronic Migraine With and Without Acute Medication Overuse in the Randomized, Double-Blind, Phase 3 PROGRESS Trial	Peter J. Goadsby	2024	Journal article	Multicontinental	Randomised Controlled Trial	Neurology/CNS	Drugs	18 to 80 years	500	Symptoms; Acute medication use	Patient	Active	Webform (e-diary)	Daily	12 weeks	Reduction in frequency of symptoms of disease	Mixed effects model; logistic regression	Improvement of condition	Yes	Mixed effects model	Improvement	Not reported	Yes	Not reported/unclear	Yes	50% completeness per month	Included in analysis but data considered missing	Prorating	No	Not performed	Primary	No	Summarised observations into time periods, each period having its own summary measure	Not reported/unclear
	https://www.neurology.org/doi/full/10.1212/WNL.0000000000210212	Early Improvements With Atogepant for the Preventive Treatment of Migraine	Richard B. Lipton	2024	Journal article	Multicontinental	Randomised Controlled Trial	Neurology/CNS	Drugs	18 to 80 years	2003	Symptoms	Patient	Active	Webform	Daily	4 weeks	None provided	Mixed effects model	Improvement of condition	Yes	Mixed effects model	Improvement	Unstructured covariance matrix was used to account for the correlation among repeated measurements	Yes	Not reported/unclear	Yes	14 days and over in a month, 4 days and over in a week	Included in analysis but data considered missing	Prorating	No	Not performed	Post-hoc analysis	No	Summarised observations into time periods, each period having its own summary measure	Not reported/unclear
	https://www.sciencedirect.com/science/article/pii/S1547527124036099	Effectiveness of photoplethysmography-based rhythm monitoring after atrial fibrillation ablation using a smartphone application: DIGITOTAL study	Henri Gruwez	2024	Journal article	Europe	Observational	Cardiovascular	Surgery	18 years and above	96	Physiological data	Patient	Passive	Mobile app	A few times a day	1 year	None provided	Mixed effects model	Improvement of condition	Yes	Mixed effects model	Improvement	Not reported	Yes	70.1% data completeness	No	None	Non-differential (if no threshold for differential handling of missing data)	Analysed only observed data	No	Not performed	Primary	No	Used all observations as reported	Incomplete but sustained
	https://jamanetwork.com/journals/jamaneurology/fullarticle/2823594	Efficacy and Safety of Erenumab for Nonopioid Medication Overuse Headache in Chronic Migraine A Phase 4, Randomized, Placebo-Controlled Trial	Stewart J. Tepper	2024	Journal article	Multicontinental	Randomised Controlled Trial	Neurology/CNS	Drugs	18 to 65 years	584	Symptoms; Acute medication use	Patient	Active	Webform (e-diary)	Daily	6 months	Reduction in behaviour (intake of acute medication)	Cochran-Mantel- Haenszel test; Mixed effects model	Efficacy	Yes	Mixed effects model	Efficacy	Not reported	Yes	Not reported/unclear	No	None	Non-differential (if no threshold for differential handling of missing data)	Analysed only observed data	No	Not performed	Primary	Yes	Used all observations as reported	Not reported/unclear
	https://onlinelibrary.wiley.com/doi/full/10.1002/msc.70085	Effects of a Digitally Supported Physical Activity Intervention in Knee Osteoarthritis: A Pilot Randomized Controlled Trial	Hakan Akgul	2025	Journal article	Europe	Randomised Controlled Trial	Musculoskeletal	Program (exercise, CBT)	50 years and above	30	Physical activity and function	Patient	Passive	Mobile app; Wearables/Biosensors	Daily	8 weeks	None provided	repeated measures ANOVA	Improvement of condition	No	Repeated measures ANOVA	None used	None	Not reported/unclear	Not reported/unclear	Yes	Atleast 4 days of data per week	Not reported/unclear	Analysed only observed data	No	Not performed	Secondary	No	Only used specific time points in analysis	Not reported/unclear
	https://journals.sagepub.com/doi/full/10.1177/03331024251332519	Effectiveness of anti-CGRP monoclonal antibodies and onabotulinumtoxinA in menstrually-related migraine: The unmet need of perimenstrual headache days	Rut�Mas-de-les-Valls	2025	Journal article	Not reported	Other experimental studies	Neurology/CNS	Drugs	39.0 (33.0�45.0) years	113	Symptoms; Physiological data	Patient	Active	Webform (e-diary)	Daily	4 months	None provided	Paired T-test	Effectiveness	No	Paired t test	None used	None	Yes	Not reported/unclear	Yes	75% completeness for pre menstrual and 75% for postmenstrual	Exclusion	Analysed only observed data	No	Not performed	Primary	Not reported/unclear	Only used specific time points in analysis	Incomplete but sustained
	https://esskajournals.onlinelibrary.wiley.com/doi/full/10.1002/ksa.12675	Wearable health technology finds improvements in daily physical activity levels following total knee arthroplasty: A prospective study	Kevin A Wu	2025	Journal article	North America	Observational	Musculoskeletal	Surgery	mean 63.7 (9.4) years	152	Physical activity	Patient	Passive	Mobile app; Wearables/Biosensors	Daily	12 months	None provided	Paired T-test; Mann Whitney U test,; Fishers exact test;	Effectiveness	No	Paired t test	None used	None	Not reported/unclear	Not reported/unclear	No	None	Non-differential (if no threshold for differential handling of missing data)	Analysed only observed data	No	Not performed	Post-hoc analysis	Yes	Only used specific time points in analysis	Not reported/unclear
	https://www.thelancet.com/journals/laneur/article/PIIS1474-4422(25)00065-1/fulltext	Long-term safety, tolerability, and efficacy of eptinezumab in chronic cluster headache (CHRONICLE): an open-label safety trial	Cristina Tassorelli	2025	Journal article	Multicontinental	Other experimental studies	Neurology/CNS	Drugs	18 to 75 years	131	Symptoms; Acute medication use	Patient	Active	Webform (e-diary)	Daily; Once weekly	12 months	Reduction in frequency of symptoms of disease	Mixed effects model	Efficacy	Yes	Mixed effects model	Efficacy	An unstructured covariance structure was used for the within-patient covariance	Yes	Not reported/unclear	Yes	4 days per week, 2 weeks per month completeness	Included in analysis but data considered missing	Prorating	No	Not performed	Secondary	No	Summarised observations into time periods, each period having its own summary measure	Not reported/unclear
	https://journals.lww.com/menopausejournal/fulltext/2025/06000/treating_moderate_to_severe_menopausal_vasomotor.2.aspx?context=featuredarticles&collectionid=1	Treating moderate to severe menopausal vasomotor symptoms with fezolinetant: responder analysis of the phase 3b DAYLIGHT study	Marla Shapiro	2025	Journal article	Multicontinental	Randomised Controlled Trial	Women's health	Drugs	40 to 65 years	452	Symptoms	Patient	Active	Mobile app	Daily	24 weeks	Reduction in frequency of symptoms of disease	Descriptive stats; Logistic regression; Kaplan-Meier	Efficacy	No	None used	None used	None	Yes	Not reported/unclear	No	None	Non-differential (if no threshold for differential handling of missing data)	Analysed only observed data	No	Not performed	Secondary	No	Used Epghd at specific time points	Not reported/unclear
	https://onlinelibrary.wiley.com/doi/10.1111/acps.13712	Digital phenotyping data and anomaly detection methods to assess changes in mood and anxiety symptoms across a transdiagnostic clinical sample	Asher Cohen	2024	Journal article	North America	Other experimental studies	Mental Health & Addictions	Program (exercise, CBT)	Mean 40.5 years	76	Symptoms; Behaviour and exposure including alcohol consumption, caffeine intake	Patient	Both Active and Passive	Mobile app	Daily; Once weekly	8 weeks	Change in severity of symptoms of disease	Machine learning Algorithm	Prediction	Yes	Algorithm	Prediction	Algorith applied separately to each participant	Yes	Average 78% for active data and 77% for passive data.	No	None	Non-differential (if no threshold for differential handling of missing data)	Analysed only observed data	No	Not performed	Primary	Not reported/unclear	Used all observations as reported	Not reported/unclear
	*Extracting data for this item showed substantial heterogeneity across included studies, which spanned diverse diseases, outcomes, sampling frequencies, follow-up durations, and analytical objectives. Since power calculations for longitudinal studies using repeated ePGHD are highly context-dependent and sensitive to assumptions about outcome distributions, correlation structures, missingness, and…
